# Supplementary material for: Motivators and barriers to research participation among medical students in Saudi Arabia
Source: PLoS One. 2023 Apr 27;18(4):e0284990. doi: 10.1371/journal.pone.0284990 (PMC10138799; doi:10.1371/journal.pone.0284990)
Supplement: S1 File — (ZIP) [file pone.0284990.s002.zip]

Archive with 2 entries (2 files):
- Motivators and Constrains on Research Participation Among Medical Students in Saudi Arabia(1-498).xlsx
- __MACOSX/._Motivators and Constrains on Research Participation Among Medical Students in Saudi Arabia(1-498).xlsx
