# Supplementary material for: Motivators and barriers to research participation among medical students in Saudi Arabia
Source: PLoS One. 2023 Apr 27;18(4):e0284990. doi: 10.1371/journal.pone.0284990 (PMC10138799; doi:10.1371/journal.pone.0284990)
Supplement: S1 File — (ZIP) [file pone.0284990.s002.zip › Motivators and Constrains on Research Participation Among Medical Students in Saudi Arabia(1-498).xlsx]

## Sheet: Sheet1
ID	Email	Name	Total points	Quiz feedback	Are you a medical student?	Points - Are you a medical student?	Feedback - Are you a medical student?	What is your age?	Points - What is your age?	Feedback - What is your age?	What is your Gender?	Points - What is your Gender?	Feedback - What is your Gender?	What is your nationality?	Points - What is your nationality?	Feedback - What is your nationality?	What university do you study in?	Points - What university do you study in?	Feedback - What university do you study in?	What year are you currently in?	Points - What year are you currently in?	Feedback - What year are you currently in?	What is your current GPA (out of 4)	Points - What is your current GPA (out of 4)	Feedback - What is your current GPA (out of 4)	If your GPA is out of 5 please choose from the following	Points - If your GPA is out of 5 please choose from the following	Feedback - If your GPA is out of 5 please choose from the following	What speciality do you wish to pursue after graduation?	Points - What speciality do you wish to pursue after graduation?	Feedback - What speciality do you wish to pursue after graduation?	Points - Please select the right choice if you think the stated factors play a role in motivating you to conduct or participate in a research study:	Feedback - Please select the right choice if you think the stated factors play a role in motivating you to conduct or participate in a research study:	Interest in Research	Points - Interest in Research	Feedback - Interest in Research	Financial Return	Points - Financial Return	Feedback - Financial Return	Competition between Students	Points - Competition between Students	Feedback - Competition between Students	Admission into Residency Programs	Points - Admission into Residency Programs	Feedback - Admission into Residency Programs	Aid Clinical Decision Making	Points - Aid Clinical Decision Making	Feedback - Aid Clinical Decision Making	Elective Research Programs
8	anonymous				Yes			19			Male			Saudi			King Abdulaziz University in Jeddah			First year in college of medicine			GPA out of 5			4.5 - 5.0			Pediatrics					Strongly Agree			Neutral			Strongly Agree			Strongly Agree			Strongly Agree			Strongly Agree
9	anonymous				Yes			20			Male			Saudi			King Abdulaziz University in Jeddah			Second year in college of medicine			3.75 - 4.0						Radiology					Strongly Agree			Agree			Disagree			Strongly Agree			Agree			Agree
10	anonymous				Yes			18			Male			Saudi			King Abdulaziz University in Jeddah			First year in college of medicine			GPA out of 5			4.5 - 5.0			Surgery					Strongly Agree			Strongly Agree			Strongly Agree			Strongly Agree			Strongly Agree			Strongly Agree
11	anonymous				Yes			20			Male			Saudi			King Abdulaziz University in Jeddah			Second year in college of medicine			GPA out of 5			4.5 - 5.0			I do not know					Agree			Neutral			Disagree			Strongly Agree			Agree			Neutral
12	anonymous				Yes			19			Male			Saudi			King Abdulaziz University in Jeddah			Second year in college of medicine			GPA out of 5			4.5 - 5.0			I do not know					Agree			Neutral			Agree			Strongly Agree			Strongly Agree			Agree
13	anonymous				Yes			19			Male			Saudi			King Abdulaziz University in Jeddah			Second year in college of medicine			GPA out of 5			4.5 - 5.0			Surgery					Strongly Agree			Strongly Agree			Neutral			Strongly Agree			Strongly Agree			Strongly Agree
14	anonymous				Yes			18			Male			Saudi			King Abdulaziz University in Jeddah			Second year in college of medicine			3.75 - 4.0						Surgery					Strongly Agree			Strongly Agree			Agree			Agree			Agree			Agree
15	anonymous				Yes			20			Male			Saudi			King Abdulaziz University in Jeddah			First year in college of medicine			GPA out of 5			4.5 - 5.0			I do not know					Strongly Agree			Strongly Agree			Disagree			Agree			Agree			Agree
16	anonymous				Yes			20			Male			Saudi			King Abdulaziz University in Jeddah			Second year in college of medicine			GPA out of 5			4.5 - 5.0			I do not know					Agree			Strongly Agree			Agree			Agree			Agree			Agree
17	anonymous				Yes			19			Male			Saudi			King Abdulaziz University in Jeddah			First year in college of medicine			GPA out of 5			4.5 - 5.0			I do not know					Agree			Agree			Neutral			Strongly Agree			Agree			Agree
18	anonymous				Yes			19			Male			Saudi			King Abdulaziz University in Jeddah			Second year in college of medicine			GPA out of 5			4.5 - 5.0			Surgery					Strongly Agree			Neutral			Strongly Agree			Strongly Agree			Neutral			Neutral
19	anonymous				Yes			22			Male			Saudi			King Abdulaziz University in Jeddah			Second year in college of medicine			GPA out of 5			4.5 - 5.0			Neurosurgery					Strongly Agree			Agree			Neutral			Neutral			Neutral			Neutral
20	anonymous				Yes			19			Male			Saudi			King Abdulaziz University in Jeddah			Second year in college of medicine			GPA out of 5			4.5 - 5.0			I do not know					Strongly Agree			Strongly Agree			Strongly Disagree			Strongly Agree			Strongly Agree			Neutral
21	anonymous				Yes			20			Male			Saudi			King Abdulaziz University in Jeddah			First year in college of medicine			GPA out of 5			4.5 - 5.0			ER					Neutral			Agree			Strongly Disagree			Neutral			Neutral			Neutral
22	anonymous				Yes			19			Female			Saudi			King Abdulaziz University in Jeddah			Second year in college of medicine			GPA out of 5			4.5 - 5.0			Surgery					Strongly Agree			Agree			Agree			Strongly Agree			Strongly Agree			Agree
23	anonymous				Yes			20			Male			Saudi			King Abdulaziz University in Jeddah			First year in college of medicine			GPA out of 5			4.5 - 5.0			Others					Strongly Agree			Neutral			Neutral			Strongly Agree			Strongly Agree			Strongly Agree
24	anonymous				Yes			20			Male			Saudi			King Abdulaziz University in Jeddah			Second year in college of medicine			GPA out of 5			4.5 - 5.0			Pediatrics					Agree			Neutral			Agree			Strongly Agree			Agree			Strongly Agree
25	anonymous				Yes			19			Female			Non-Saudi			King Abdulaziz University in Jeddah			Second year in college of medicine			3.75 - 4.0						Pediatrics					Strongly Agree			Strongly Agree			Strongly Agree			Strongly Agree			Strongly Agree			Neutral
26	anonymous				Yes			19			Male			Saudi			King Abdulaziz University in Jeddah			First year in college of medicine			GPA out of 5			4.5 - 5.0			I do not know					Strongly Agree			Agree			Neutral			Strongly Agree			Neutral			Neutral
27	anonymous				Yes			20			Male			Saudi			King Abdulaziz University in Jeddah			Second year in college of medicine			GPA out of 5			4.5 - 5.0			I do not know					Strongly Agree			Strongly Agree			Agree			Strongly Agree			Neutral			Neutral
28	anonymous				Yes			19			Male			Saudi			King Abdulaziz University in Jeddah			First year in college of medicine			GPA out of 5			4.5 - 5.0			I do not know					Neutral			Disagree			Neutral			Neutral			Agree			Agree
29	anonymous				Yes			19			Female			Saudi			King Abdulaziz University in Jeddah			First year in college of medicine			GPA out of 5			4.5 - 5.0			Surgery					Neutral			Agree			Neutral			Agree			Agree			Agree
30	anonymous				Yes			19			Male			Saudi			King Abdulaziz University in Jeddah			First year in college of medicine			GPA out of 5			4.5 - 5.0			Surgery					Strongly Agree			Strongly Agree			Strongly Agree			Agree			Strongly Agree			Disagree
31	anonymous				Yes			19			Male			Saudi			King Abdulaziz University in Jeddah			First year in college of medicine			GPA out of 5			4.5 - 5.0			I do not know					Agree			Agree			Neutral			Agree			Agree			Neutral
32	anonymous				Yes			22			Male			Saudi			King Abdulaziz University in Jeddah			First year in college of medicine			GPA out of 5			4.5 - 5.0			Surgery					Neutral			Strongly Disagree			Strongly Disagree			Neutral			Neutral			Neutral
33	anonymous				Yes			20			Male			Saudi			King Abdulaziz University in Jeddah			First year in college of medicine			GPA out of 5			4.5 - 5.0			Surgery					Agree			Agree			Disagree			Disagree			Disagree			Neutral
34	anonymous				Yes			20			Male			Saudi			King Abdulaziz University in Jeddah			First year in college of medicine			GPA out of 5			4.5 - 5.0			I do not know					Neutral			Agree			Strongly Agree			Strongly Agree			Disagree			Neutral
35	anonymous				Yes			20			Male			Saudi			King Abdulaziz University in Jeddah			First year in college of medicine			3.5 - 3.74						Surgery					Agree			Neutral			Disagree			Agree			Disagree			Neutral
36	anonymous				Yes			20			Male			Saudi			King Abdulaziz University in Jeddah			Second year in college of medicine			GPA out of 5			4.5 - 5.0			Surgery					Strongly Agree			Strongly Agree			Agree			Neutral			Agree			Strongly Agree
37	anonymous				Yes			19			Female			Saudi			King Abdulaziz University in Jeddah			First year in college of medicine			GPA out of 5			4.5 - 5.0			Surgery					Agree			Agree			Strongly Disagree			Strongly Agree			Strongly Agree			Agree
38	anonymous				Yes			21			Male			Saudi			King Abdulaziz University in Jeddah			First year in college of medicine			3.75 - 4.0						I do not know					Strongly Agree			Agree			Neutral			Agree			Strongly Agree			Strongly Agree
39	anonymous				Yes			19			Male			Saudi			King Abdulaziz University in Jeddah			First year in college of medicine			GPA out of 5			4.5 - 5.0			Others					Strongly Agree			Neutral			Neutral			Neutral			Agree			Strongly Agree
40	anonymous				Yes			19			Male			Saudi			King Saud bin Abdulaziz university of health sciences in Jeddah			Second year in college of medicine			3.75 - 4.0						Ob/ Gyn					Strongly Agree			Agree			Strongly Agree			Strongly Agree			Neutral			Disagree
41	anonymous				Yes			19			Male			Saudi			King Abdulaziz University in Jeddah			First year in college of medicine			GPA out of 5			4.5 - 5.0			I do not know					Neutral			Agree			Agree			Strongly Agree			Strongly Agree			Neutral
42	anonymous				Yes			19			Female			Saudi			King Abdulaziz University in Jeddah			Second year in college of medicine			3.75 - 4.0						Dermatology					Neutral			Neutral			Strongly Disagree			Agree			Agree			Agree
43	anonymous				Yes			19			Male			Saudi			King Abdulaziz University in Jeddah			Second year in college of medicine			GPA out of 5			4.5 - 5.0			Dermatology					Agree			Neutral			Agree			Agree			Agree			Agree
44	anonymous				Yes			20			Female			Saudi			King Abdulaziz University in Jeddah			First year in college of medicine			GPA out of 5			4.5 - 5.0			Internal Medicine					Disagree			Strongly Agree			Neutral			Strongly Agree			Agree			Disagree
45	anonymous				Yes			19			Male			Saudi			King Abdulaziz University in Jeddah			First year in college of medicine			GPA out of 5			4.5 - 5.0			I do not know					Agree			Agree			Agree			Strongly Agree			Agree			Agree
46	anonymous				Yes			18			Female			Saudi			Alfaisal University			First year in college of medicine			2.0 - 2.4						Pediatrics					Strongly Agree			Agree			Strongly Disagree			Strongly Agree			Agree			Agree
47	anonymous				Yes			19			Female			Saudi			Alfaisal University			Second year in college of medicine			3.0 - 3.4						I do not know					Agree			Strongly Disagree			Neutral			Strongly Agree			Neutral			Agree
48	anonymous				Yes			19			Male			Non-Saudi			Alfaisal University			First year in college of medicine			3.0 - 3.4						Surgery					Strongly Agree			Strongly Agree			Strongly Agree			Strongly Agree			Strongly Agree			Strongly Agree
49	anonymous				Yes			17			Female			Non-Saudi			Alfaisal University			First year in college of medicine			2.5 - 2.9						Surgery					Strongly Agree			Strongly Agree			Neutral			Strongly Agree			Agree			Agree
50	anonymous				No
51	anonymous				Yes			20			Male			Non-Saudi			Alfaisal University			First year in college of medicine			2.0 - 2.4						Surgery					Strongly Agree			Agree			Agree			Strongly Agree			Strongly Agree			Neutral
52	anonymous				Yes			20			Male			Non-Saudi			Alfaisal University			Second year in college of medicine			3.0 - 3.4						Internal Medicine					Neutral			Neutral			Agree			Agree			Strongly Agree			Neutral
53	anonymous				No
54	anonymous				Yes			19			Male			Non-Saudi			Alfaisal University			First year in college of medicine			3.75 - 4.0						Opthamology					Strongly Agree			Agree			Agree			Agree			Agree			Neutral
55	anonymous				Yes			19			Female			Saudi			King Saud bin Abdulaziz university of health sciences in Jeddah			First year in college of medicine			GPA out of 5			4.5 - 5.0			I do not know					Strongly Agree			Strongly Agree			Strongly Agree			Strongly Agree			Strongly Agree			Strongly Agree
56	anonymous				Yes			19			Female			Saudi			King Saud bin Abdulaziz university of health sciences in Jeddah			First year in college of medicine			GPA out of 5			4.5 - 5.0			I do not know					Strongly Agree			Strongly Agree			Strongly Agree			Strongly Agree			Strongly Agree			Strongly Agree
57	anonymous				No
58	anonymous				Yes			19			Female			Saudi			King Abdulaziz University in Jeddah			First year in college of medicine			GPA out of 5			4.5 - 5.0			Others					Agree			Neutral			Agree			Strongly Agree			Agree			Strongly Agree
59	anonymous				No
60	anonymous				No
61	anonymous				Yes			18			Female			Saudi			Others			First year in college of medicine			GPA out of 5			4.5 - 5.0			Pediatrics					Strongly Agree			Disagree			Neutral			Agree			Agree			Agree
62	anonymous				Yes			19			Female			Non-Saudi			Alfaisal University			Second year in college of medicine			3.0 - 3.4						Psychiatry					Strongly Agree			Neutral			Disagree			Disagree			Disagree			Disagree
63	anonymous				No
64	anonymous				Yes			20			Male			Saudi			King Abdulaziz University in Jeddah			Second year in college of medicine			GPA out of 5			4.5 - 5.0			I do not know					Neutral			Agree			Strongly Agree			Agree			Neutral			Neutral
65	anonymous				No
66	anonymous				Yes			19			Male			Saudi			King Abdulaziz University in Jeddah			Second year in college of medicine			3.75 - 4.0						Others					Neutral			Disagree			Neutral			Strongly Disagree			Agree			Neutral
67	anonymous				Yes			19			Female			Saudi			Alfaisal University			First year in college of medicine			2.0 - 2.4						Neurosurgery					Strongly Agree			Strongly Agree			Strongly Disagree			Strongly Agree			Strongly Agree			Strongly Agree
68	anonymous				Yes			18			Female			Saudi			King Saud bin Abdulaziz university of health sciences in Jeddah			Second year in college of medicine			GPA out of 5			4.5 - 5.0			I do not know					Neutral			Strongly Agree			Agree			Agree			Agree			Neutral
69	anonymous				Yes			24			Male			Non-Saudi			Alfaisal University			Fifth year in college of medicine			3.75 - 4.0						Radiology					Strongly Agree			Disagree			Neutral			Strongly Agree			Agree			Agree
70	anonymous				Yes			19			Female			Saudi			Alfaisal University			First year in college of medicine			3.75 - 4.0						Surgery					Strongly Agree			Agree			Agree			Strongly Agree			Strongly Agree			Strongly Agree
71	anonymous				Yes			21			Female			Non-Saudi			Alfaisal University			Fourth year in college of medicine			3.75 - 4.0						Internal Medicine					Strongly Agree			Disagree			Neutral			Strongly Agree			Disagree			Strongly Agree
72	anonymous				Yes			19			Female			Non-Saudi			Alfaisal University			First year in college of medicine			3.0 - 3.4						Family Medicine					Agree			Agree			Disagree			Agree			Strongly Agree			Strongly Agree
73	anonymous				Yes			19			Male			Non-Saudi			Alfaisal University			Second year in college of medicine			3.5 - 3.74						I do not know					Agree			Strongly Agree			Agree			Strongly Agree			Strongly Agree			Agree
74	anonymous				Yes			19			Female			Saudi			King Saud bin Abdulaziz university of health sciences in Jeddah			First year in college of medicine			GPA out of 5			4.5 - 5.0			Opthamology					Agree			Agree			Neutral			Strongly Agree			Strongly Agree			Strongly Agree
75	anonymous				Yes			20			Female			Saudi			Alfaisal University			First year in college of medicine			2.0 - 2.4						I do not know					Strongly Disagree			Strongly Agree			Agree			Agree			Strongly Disagree			Strongly Disagree
76	anonymous				Yes			18			Male			Non-Saudi			Alfaisal University			First year in college of medicine			3.0 - 3.4						Others					Agree			Strongly Agree			Strongly Agree			Strongly Agree			Agree			Strongly Agree
77	anonymous				Yes			20			Male			Non-Saudi			Alfaisal University			Second year in college of medicine			3.75 - 4.0						Neurology					Strongly Agree			Agree			Strongly Agree			Strongly Agree			Strongly Agree			Strongly Agree
78	anonymous				Yes			21			Male			Non-Saudi			Alfaisal University			Second year in college of medicine			3.0 - 3.4						I do not know					Strongly Agree			Strongly Agree			Strongly Agree			Strongly Agree			Strongly Agree			Strongly Agree
79	anonymous				No
80	anonymous				Yes			18			Male			Saudi			King Abdulaziz University in Jeddah			Second year in college of medicine			GPA out of 5			4.5 - 5.0			I do not know					Agree			Agree			Neutral			Agree			Strongly Agree			Agree
81	anonymous				Yes			20			Male			Non-Saudi			Alfaisal University			Second year in college of medicine			3.5 - 3.74						Surgery					Agree			Agree			Agree			Agree			Neutral			Neutral
82	anonymous				Yes			19			Male			Saudi			King Abdulaziz University in Jeddah			First year in college of medicine			GPA out of 5			4.5 - 5.0			I do not know					Neutral			Agree			Strongly Disagree			Agree			Neutral			Disagree
83	anonymous				Yes			20			Female			Saudi			King Saud bin Abdulaziz university of health sciences in Riyadh			Second year in college of medicine			GPA out of 5			4.5 - 5.0			I do not know					Neutral			Agree			Agree			Strongly Agree			Strongly Agree			Agree
84	anonymous				Yes			18			Female			Saudi			King Abdulaziz University in Jeddah			First year in college of medicine			GPA out of 5			4.5 - 5.0			Neurosurgery					Strongly Agree			Neutral			Neutral			Strongly Agree			Strongly Agree			Strongly Agree
85	anonymous				Yes			19			Female			Non-Saudi			Alfaisal University			Second year in college of medicine			3.75 - 4.0						I do not know					Strongly Disagree			Strongly Disagree			Agree			Agree			Disagree			Disagree
86	anonymous				Yes			20			Male			Saudi			King Abdulaziz University in Jeddah			First year in college of medicine			GPA out of 5			4.5 - 5.0			I do not know					Neutral			Agree			Disagree			Agree			Neutral			Neutral
87	anonymous				Yes			19			Male			Non-Saudi			Alfaisal University			Second year in college of medicine			3.75 - 4.0						Neurology					Strongly Agree			Neutral			Agree			Neutral			Neutral			Neutral
88	anonymous				Yes			19			Female			Non-Saudi			Others			First year in college of medicine			GPA out of 5			4.5 - 5.0			Neurosurgery					Agree			Neutral			Strongly Agree			Strongly Agree			Strongly Agree			Strongly Agree
89	anonymous				Yes			22			Male			Non-Saudi			King Abdulaziz University in Jeddah			Fifth year in college of medicine			GPA out of 5			4.5 - 5.0			Opthamology					Agree			Strongly Disagree			Agree			Agree			Disagree			Neutral
90	anonymous				Yes			22			Male			Saudi			King Abdulaziz University in Jeddah			Fifth year in college of medicine			GPA out of 5			4.5 - 5.0			Surgery					Agree			Agree			Strongly Agree			Strongly Agree			Agree			Agree
91	anonymous				Yes			23			Male			Saudi			King Abdulaziz University in Jeddah			Fifth year in college of medicine			3.0 - 3.4						Psychiatry					Disagree			Agree			Disagree			Agree			Neutral			Disagree
92	anonymous				Yes			19			Female			Non-Saudi			Alfaisal University			Second year in college of medicine			3.75 - 4.0						I do not know					Agree			Disagree			Strongly Agree			Strongly Agree			Strongly Agree			Strongly Agree
93	anonymous				Yes			23			Male			Saudi			King Abdulaziz University in Jeddah			Fourth year in college of medicine			GPA out of 5			4.5 - 5.0			Internal Medicine					Agree			Agree			Agree			Strongly Agree			Strongly Agree			Strongly Agree
94	anonymous				Yes			24			Male			Saudi			King Abdulaziz University in Jeddah			Fifth year in college of medicine			GPA out of 5			4.0 - 4.4			Radiology					Neutral			Agree			Disagree			Neutral			Neutral			Neutral
95	anonymous				Yes			18			Female			Saudi			Alfaisal University			First year in college of medicine			2.0 - 2.4						I do not know					Neutral			Strongly Agree			Neutral			Strongly Agree			Agree			Strongly Agree
96	anonymous				Yes			22			Male			Saudi			King Abdulaziz University in Jeddah			Fifth year in college of medicine			GPA out of 5			4.5 - 5.0			Dermatology					Neutral			Neutral			Agree			Agree			Neutral			Neutral
97	anonymous				Yes			22			Male			Saudi			King Abdulaziz University in Jeddah			Fifth year in college of medicine			GPA out of 5			4.0 - 4.4			I do not know					Strongly Agree			Neutral			Disagree			Strongly Agree			Agree			Agree
98	anonymous				Yes			21			Male			Saudi			Alfaisal University			Fourth year in college of medicine			3.0 - 3.4						I do not know					Agree			Agree			Strongly Agree			Agree			Strongly Agree			Agree
99	anonymous				Yes			18			Female			Saudi			Others			First year in college of medicine			GPA out of 5			4.5 - 5.0			Neurosurgery					Strongly Agree			Neutral			Agree			Strongly Agree			Strongly Agree			Strongly Agree
100	anonymous				No
101	anonymous				Yes			19			Male			Saudi			Alfaisal University			Second year in college of medicine			3.0 - 3.4						Surgery					Agree			Disagree			Disagree			Agree			Agree			Agree
102	anonymous				Yes			22			Male			Saudi			King Saud bin Abdulaziz university of health sciences in Riyadh			Fourth year in college of medicine			GPA out of 5			3.0 - 3.4			Surgery					Strongly Disagree			Disagree			Strongly Disagree			Strongly Agree			Agree			Strongly Disagree
103	anonymous				Yes			21			Female			Non-Saudi			Alfaisal University			Third year in college of medicine			3.75 - 4.0						Internal Medicine					Agree			Disagree			Strongly Agree			Strongly Agree			Neutral			Strongly Agree
104	anonymous				Yes			21			Male			Non-Saudi			Alfaisal University			Third year in college of medicine			3.75 - 4.0						Internal Medicine					Strongly Agree			Strongly Disagree			Strongly Agree			Strongly Agree			Neutral			Strongly Agree
105	anonymous				Yes			20			Female			Saudi			Alfaisal University			Second year in college of medicine			3.0 - 3.4						I do not know					Strongly Agree			Strongly Disagree			Strongly Disagree			Neutral			Agree			Strongly Disagree
106	anonymous				Yes			19			Female			Non-Saudi			Alfaisal University			First year in college of medicine			3.0 - 3.4						Family Medicine					Strongly Agree			Neutral			Strongly Agree			Strongly Agree			Agree			Agree
107	anonymous				Yes			20			Female			Saudi			Alfaisal University			First year in college of medicine			2.0 - 2.4						Dermatology					Neutral			Strongly Agree			Strongly Disagree			Strongly Agree			Strongly Agree			Strongly Agree
108	anonymous				Yes			20			Female			Non-Saudi			Alfaisal University			Second year in college of medicine			3.5 - 3.74						Surgery					Neutral			Neutral			Strongly Agree			Strongly Agree			Agree			Strongly Agree
109	anonymous				Yes			18			Female			Non-Saudi			Alfaisal University			First year in college of medicine			3.75 - 4.0						Neurology					Strongly Agree			Agree			Disagree			Strongly Agree			Strongly Agree			Agree
110	anonymous				Yes			17			Female			Non-Saudi			Alfaisal University			First year in college of medicine			3.75 - 4.0						Neurosurgery					Strongly Agree			Neutral			Strongly Agree			Strongly Agree			Strongly Agree			Neutral
111	anonymous				Yes			17			Female			Non-Saudi			Alfaisal University			First year in college of medicine			3.5 - 3.74						I do not know					Agree			Strongly Agree			Strongly Agree			Agree			Strongly Agree			Strongly Agree
112	anonymous				Yes			21			Female			Non-Saudi			Alfaisal University			Second year in college of medicine			2.5 - 2.9						ER					Neutral			Neutral			Neutral			Agree			Agree			Agree
113	anonymous				Yes			17			Female			Non-Saudi			Alfaisal University			First year in college of medicine			3.0 - 3.4						Others					Neutral			Neutral			Agree			Strongly Agree			Strongly Agree			Strongly Agree
114	anonymous				Yes			20			Male			Saudi			Alfaisal University			Second year in college of medicine			3.5 - 3.74						Neurosurgery					Strongly Agree			Disagree			Strongly Agree			Strongly Agree			Strongly Agree			Strongly Agree
115	anonymous				Yes			19			Female			Saudi			Alfaisal University			First year in college of medicine			3.0 - 3.4						Psychiatry					Strongly Agree			Disagree			Agree			Agree			Agree			Agree
116	anonymous				Yes			18			Female			Non-Saudi			Alfaisal University			First year in college of medicine			3.75 - 4.0						Psychiatry					Agree			Agree			Disagree			Strongly Agree			Strongly Agree			Strongly Agree
117	anonymous				Yes			19			Male			Saudi			Alfaisal University			Second year in college of medicine			3.5 - 3.74						Surgery					Neutral			Agree			Disagree			Neutral			Agree			Neutral
118	anonymous				Yes			18			Female			Non-Saudi			Alfaisal University			Second year in college of medicine			3.5 - 3.74						Neurology					Strongly Agree			Neutral			Disagree			Disagree			Agree			Agree
119	anonymous				Yes			20			Female			Saudi			Alfaisal University			First year in college of medicine			3.0 - 3.4						I do not know					Neutral			Strongly Agree			Disagree			Agree			Strongly Agree			Neutral
120	anonymous				Yes			22			Female			Non-Saudi			Alfaisal University			Second year in college of medicine			3.0 - 3.4						Surgery					Neutral			Neutral			Agree			Agree			Agree			Agree
121	anonymous				Yes			18			Female			Non-Saudi			Alfaisal University			First year in college of medicine			2.0 - 2.4						I do not know					Strongly Agree			Strongly Agree			Strongly Disagree			Strongly Agree			Neutral			Neutral
122	anonymous				Yes			18			Female			Non-Saudi			Alfaisal University			First year in college of medicine			2.0 - 2.4						I do not know					Strongly Agree			Agree			Neutral			Agree			Strongly Agree			Neutral
123	anonymous				Yes			18			Male			Non-Saudi			Alfaisal University			First year in college of medicine			3.0 - 3.4						Surgery					Strongly Agree			Agree			Agree			Agree			Neutral			Neutral
124	anonymous				Yes			19			Male			Saudi			Alfaisal University			Second year in college of medicine			3.75 - 4.0						Surgery					Agree			Neutral			Agree			Strongly Agree			Strongly Agree			Neutral
125	anonymous				Yes			18			Male			Non-Saudi			Alfaisal University			First year in college of medicine			2.5 - 2.9						Internal Medicine					Agree			Disagree			Agree			Strongly Agree			Neutral			Strongly Agree
126	anonymous				Yes			25			Female			Saudi			Alfaisal University			Second year in college of medicine			3.5 - 3.74						Neurosurgery					Strongly Agree			Neutral			Agree			Agree			Strongly Agree			Strongly Agree
127	anonymous				Yes			21			Female			Saudi			Alfaisal University			First year in college of medicine			2.5 - 2.9						Surgery					Strongly Agree			Agree			Neutral			Agree			Agree			Strongly Agree
128	anonymous				Yes			18			Female			Non-Saudi			Alfaisal University			First year in college of medicine			3.75 - 4.0						I do not know					Agree			Neutral			Agree			Strongly Agree			Neutral			Neutral
129	anonymous				Yes			19			Male			Non-Saudi			Alfaisal University			Second year in college of medicine			3.0 - 3.4						Surgery					Strongly Agree			Neutral			Neutral			Strongly Agree			Agree			Neutral
130	anonymous				Yes			19			Female			Non-Saudi			Alfaisal University			Second year in college of medicine			3.75 - 4.0						I do not know					Strongly Agree			Agree			Strongly Agree			Agree			Agree			Strongly Disagree
131	anonymous				Yes			19			Male			Saudi			Alfaisal University			Second year in college of medicine			3.5 - 3.74						Surgery					Strongly Agree			Disagree			Strongly Disagree			Strongly Agree			Agree			Neutral
132	anonymous				Yes			22			Female			Saudi			Alfaisal University			Second year in college of medicine			2.0 - 2.4						Internal Medicine					Strongly Agree			Agree			Neutral			Strongly Agree			Strongly Agree			Strongly Agree
133	anonymous				Yes			21			Male			Saudi			Alfaisal University			Second year in college of medicine			2.5 - 2.9						Internal Medicine					Neutral			Agree			Agree			Strongly Agree			Agree			Neutral
134	anonymous				Yes			20			Male			Non-Saudi			Alfaisal University			First year in college of medicine			3.0 - 3.4						I do not know					Strongly Agree			Strongly Agree			Agree			Strongly Agree			Strongly Agree			Neutral
135	anonymous				Yes			22			Female			Saudi			Alfaisal University			First year in college of medicine			3.0 - 3.4						Neurology					Strongly Agree			Disagree			Disagree			Strongly Agree			Strongly Agree			Strongly Agree
136	anonymous				Yes			19			Male			Non-Saudi			Alfaisal University			First year in college of medicine			2.0 - 2.4						Surgery					Agree			Agree			Agree			Strongly Agree			Strongly Agree			Agree
137	anonymous				Yes			21			Female			Non-Saudi			Alfaisal University			Fourth year in college of medicine			3.75 - 4.0						I do not know					Strongly Agree			Neutral			Agree			Strongly Agree			Strongly Agree			Strongly Agree
138	anonymous				Yes			21			Female			Non-Saudi			Alfaisal University			Fourth year in college of medicine			3.75 - 4.0						I do not know					Neutral			Disagree			Neutral			Agree			Neutral			Neutral
139	anonymous				Yes			21			Female			Non-Saudi			Alfaisal University			Fourth year in college of medicine			3.75 - 4.0						Family Medicine					Agree			Agree			Neutral			Agree			Agree			Disagree
140	anonymous				Yes			21			Female			Non-Saudi			Alfaisal University			Fourth year in college of medicine			3.75 - 4.0						Family Medicine					Agree			Agree			Agree			Strongly Agree			Agree			Neutral
141	anonymous				No
142	anonymous				Yes			18			Female			Saudi			Alfaisal University			First year in college of medicine			3.0 - 3.4						I do not know					Agree			Disagree			Strongly Disagree			Agree			Neutral			Neutral
143	anonymous				Yes			18			Female			Non-Saudi			King Saud bin Abdulaziz university of health sciences in Jeddah			First year in college of medicine			3.75 - 4.0						Anestheasia					Strongly Agree			Agree			Strongly Disagree			Agree			Neutral			Neutral
144	anonymous				Yes			24			Male			Saudi			King Saud bin Abdulaziz university of health sciences in Riyadh			Fifth year in college of medicine			GPA out of 5			4.0 - 4.4			Surgery					Neutral			Neutral			Neutral			Agree			Agree			Neutral
145	anonymous				Yes			23			Male			Saudi			King Saud bin Abdulaziz university of health sciences in Riyadh			Fifth year in college of medicine			GPA out of 5			4.0 - 4.4			Neurology					Strongly Agree			Strongly Disagree			Agree			Strongly Agree			Strongly Agree			Agree
146	anonymous				Yes			23			Male			Saudi			King Saud bin Abdulaziz university of health sciences in Riyadh			Fifth year in college of medicine			3.5 - 3.74						Internal Medicine					Agree			Strongly Disagree			Strongly Agree			Strongly Agree			Neutral			Agree
147	anonymous				Yes			22			Male			Saudi			King Saud bin Abdulaziz university of health sciences in Riyadh			Fifth year in college of medicine			GPA out of 5			4.5 - 5.0			Internal Medicine					Strongly Agree			Strongly Disagree			Strongly Agree			Strongly Agree			Strongly Disagree			Neutral
148	anonymous				Yes			22			Male			Saudi			King Saud bin Abdulaziz university of health sciences in Riyadh			Fourth year in college of medicine			GPA out of 5			4.5 - 5.0			Surgery					Neutral			Agree			Neutral			Agree			Agree			Disagree
149	anonymous				Yes			20			Female			Non-Saudi			Alfaisal University			Third year in college of medicine			3.75 - 4.0						Dermatology					Agree			Neutral			Agree			Agree			Agree			Agree
150	anonymous				Yes			20			Female			Non-Saudi			Alfaisal University			Third year in college of medicine			3.5 - 3.74						Opthamology					Strongly Agree			Agree			Agree			Strongly Agree			Agree			Strongly Agree
151	anonymous				Yes			20			Male			Non-Saudi			Alfaisal University			Third year in college of medicine			3.75 - 4.0						I do not know					Strongly Disagree			Strongly Disagree			Strongly Agree			Agree			Strongly Disagree			Neutral
152	anonymous				Yes			20			Female			Non-Saudi			Alfaisal University			Third year in college of medicine			3.0 - 3.4						Others					Strongly Agree			Neutral			Agree			Strongly Agree			Agree			Agree
153	anonymous				Yes			22			Female			Saudi			Alfaisal University			Third year in college of medicine			2.5 - 2.9						Surgery					Strongly Agree			Neutral			Agree			Strongly Agree			Strongly Agree			Agree
154	anonymous				Yes			20			Male			Saudi			Alfaisal University			Third year in college of medicine			3.75 - 4.0						I do not know					Agree			Neutral			Strongly Agree			Strongly Agree			Agree			Agree
155	anonymous				No
156	anonymous				Yes			20			Male			Non-Saudi			Alfaisal University			Third year in college of medicine			3.75 - 4.0						I do not know					Strongly Disagree			Agree			Strongly Disagree			Agree			Strongly Disagree			Strongly Disagree
157	anonymous				No
158	anonymous				Yes			19			Male			Saudi			Others			First year in college of medicine			GPA out of 5			4.5 - 5.0			Dermatology					Agree			Agree			Disagree			Agree			Agree			Neutral
159	anonymous				Yes			19			Female			Non-Saudi			Alfaisal University			Second year in college of medicine			3.75 - 4.0						Surgery					Agree			Neutral			Strongly Agree			Strongly Agree			Strongly Agree			Strongly Agree
160	anonymous				Yes			20			Male			Saudi			Alfaisal University			Third year in college of medicine			3.0 - 3.4						Internal Medicine					Agree			Neutral			Strongly Agree			Strongly Agree			Agree			Agree
161	anonymous				Yes			19			Female			Saudi			King Saud bin Abdulaziz university of health sciences in Jeddah			Second year in college of medicine			3.5 - 3.74						I do not know					Strongly Agree			Strongly Agree			Agree			Agree			Agree			Agree
162	anonymous				Yes			18			Female			Saudi			King Saud bin Abdulaziz university of health sciences in Jeddah			First year in college of medicine			3.5 - 3.74						Internal Medicine					Neutral			Agree			Neutral			Agree			Agree			Agree
163	anonymous				Yes			19			Female			Saudi			King Saud bin Abdulaziz university of health sciences in Riyadh			Second year in college of medicine			GPA out of 5			4.5 - 5.0			I do not know					Strongly Agree			Agree			Strongly Agree			Strongly Agree			Neutral			Agree
164	anonymous				Yes			24			Female			Saudi			King Saud bin Abdulaziz university of health sciences in Riyadh			First year in college of medicine			GPA out of 5			4.5 - 5.0			Surgery					Strongly Agree			Strongly Agree			Strongly Agree			Strongly Agree			Strongly Agree			Strongly Agree
165	anonymous				Yes			19			Female			Saudi			King Saud bin Abdulaziz university of health sciences in Riyadh			Second year in college of medicine			GPA out of 5			4.5 - 5.0			I do not know					Agree			Disagree			Neutral			Agree			Agree			Agree
166	anonymous				Yes			20			Female			Saudi			King Saud bin Abdulaziz university of health sciences in Riyadh			Second year in college of medicine			GPA out of 5			4.5 - 5.0			Surgery					Agree			Neutral			Strongly Agree			Strongly Agree			Agree			Agree
167	anonymous				Yes			18			Female			Saudi			King Saud bin Abdulaziz university of health sciences in Riyadh			First year in college of medicine			GPA out of 5			4.5 - 5.0			Surgery					Agree			Neutral			Neutral			Strongly Agree			Strongly Agree			Strongly Agree
168	anonymous				Yes			19			Female			Saudi			King Saud bin Abdulaziz university of health sciences in Riyadh			Second year in college of medicine			GPA out of 5			4.5 - 5.0			Academic Career					Strongly Agree			Disagree			Neutral			Agree			Strongly Agree			Agree
169	anonymous				Yes			21			Female			Saudi			King Saud bin Abdulaziz university of health sciences in Riyadh			First year in college of medicine			GPA out of 5			4.5 - 5.0			Others					Agree			Agree			Neutral			Neutral			Agree			Neutral
170	anonymous				Yes			19			Female			Saudi			King Saud bin Abdulaziz university of health sciences in Riyadh			First year in college of medicine			GPA out of 5			4.5 - 5.0			I do not know					Strongly Agree			Neutral			Disagree			Agree			Agree			Agree
171	anonymous				Yes			19			Female			Saudi			King Saud bin Abdulaziz university of health sciences in Riyadh			First year in college of medicine			GPA out of 5			4.5 - 5.0			Ob/ Gyn					Neutral			Agree			Neutral			Agree			Neutral			Neutral
172	anonymous				Yes			19			Female			Saudi			King Saud bin Abdulaziz university of health sciences in Riyadh			Second year in college of medicine			GPA out of 5			4.5 - 5.0			I do not know					Agree			Strongly Agree			Strongly Disagree			Neutral			Agree			Neutral
173	anonymous				Yes			19			Female			Saudi			King Saud bin Abdulaziz university of health sciences in Riyadh			First year in college of medicine			GPA out of 5			4.5 - 5.0			Others					Agree			Neutral			Neutral			Neutral			Neutral			Neutral
174	anonymous				Yes			19			Male			Saudi			King Saud bin Abdulaziz university of health sciences in Riyadh			Second year in college of medicine			GPA out of 5			4.5 - 5.0			Dermatology					Strongly Agree			Neutral			Strongly Agree			Strongly Agree			Neutral			Neutral
175	anonymous				Yes			19			Female			Saudi			King Saud bin Abdulaziz university of health sciences in Riyadh			First year in college of medicine			GPA out of 5			4.5 - 5.0			I do not know					Strongly Agree			Neutral			Strongly Agree			Strongly Agree			Strongly Agree			Strongly Agree
176	anonymous				Yes			19			Female			Saudi			King Saud bin Abdulaziz university of health sciences in Riyadh			First year in college of medicine			GPA out of 5			4.5 - 5.0			I do not know					Agree			Neutral			Neutral			Strongly Agree			Agree			Agree
177	anonymous				Yes			19			Female			Saudi			King Saud bin Abdulaziz university of health sciences in Riyadh			First year in college of medicine			GPA out of 5			4.5 - 5.0			Surgery					Strongly Agree			Neutral			Neutral			Agree			Agree			Strongly Agree
178	anonymous				Yes			19			Female			Saudi			King Saud bin Abdulaziz university of health sciences in Riyadh			Second year in college of medicine			GPA out of 5			4.5 - 5.0			Surgery					Neutral			Neutral			Neutral			Agree			Strongly Agree			Strongly Agree
179	anonymous				Yes			19			Female			Saudi			King Saud bin Abdulaziz university of health sciences in Riyadh			Second year in college of medicine			3.75 - 4.0						I do not know					Neutral			Agree			Agree			Strongly Agree			Agree			Neutral
180	anonymous				Yes			23			Female			Saudi			King Saud bin Abdulaziz university of health sciences in Riyadh			First year in college of medicine			GPA out of 5			Not applicable			Surgery					Disagree			Neutral			Agree			Strongly Agree			Agree			Neutral
181	anonymous				Yes			19			Female			Saudi			King Saud bin Abdulaziz university of health sciences in Riyadh			First year in college of medicine			GPA out of 5			4.5 - 5.0			I do not know					Strongly Agree			Strongly Agree			Neutral			Agree			Neutral			Agree
182	anonymous				Yes			19			Female			Saudi			King Saud bin Abdulaziz university of health sciences in Riyadh			First year in college of medicine			GPA out of 5			4.5 - 5.0			I do not know					Strongly Agree			Neutral			Disagree			Agree			Agree			Neutral
183	anonymous				Yes			19			Female			Saudi			King Saud bin Abdulaziz university of health sciences in Riyadh			Second year in college of medicine			3.5 - 3.74						Dermatology					Neutral			Neutral			Agree			Strongly Agree			Agree			Neutral
184	anonymous				Yes			19			Female			Saudi			King Saud bin Abdulaziz university of health sciences in Riyadh			First year in college of medicine			GPA out of 5			4.5 - 5.0			I do not know					Strongly Agree			Neutral			Neutral			Strongly Agree			Strongly Agree			Strongly Agree
185	anonymous				Yes			19			Male			Saudi			King Saud bin Abdulaziz university of health sciences in Riyadh			First year in college of medicine			GPA out of 5			4.5 - 5.0			I do not know					Neutral			Agree			Neutral			Neutral			Agree			Neutral
186	anonymous				Yes			19			Male			Saudi			King Saud bin Abdulaziz university of health sciences in Riyadh			First year in college of medicine			GPA out of 5			4.5 - 5.0			ER					Disagree			Neutral			Neutral			Neutral			Agree			Disagree
187	anonymous				Yes			19			Female			Saudi			King Saud bin Abdulaziz university of health sciences in Riyadh			Second year in college of medicine			GPA out of 5			4.5 - 5.0			Surgery					Neutral			Strongly Disagree			Neutral			Agree			Strongly Agree			Neutral
188	anonymous				Yes			19			Female			Saudi			King Saud bin Abdulaziz university of health sciences in Riyadh			First year in college of medicine			GPA out of 5			4.5 - 5.0			I do not know					Agree			Agree			Disagree			Agree			Strongly Agree			Agree
189	anonymous				Yes			19			Female			Saudi			King Saud bin Abdulaziz university of health sciences in Riyadh			First year in college of medicine			GPA out of 5			4.5 - 5.0			Psychiatry					Strongly Agree			Neutral			Neutral			Agree			Agree			Agree
190	anonymous				Yes			19			Female			Saudi			King Saud bin Abdulaziz university of health sciences in Riyadh			First year in college of medicine			GPA out of 5			4.5 - 5.0			Internal Medicine					Strongly Agree			Strongly Agree			Neutral			Strongly Agree			Neutral			Neutral
191	anonymous				Yes			19			Female			Saudi			King Saud bin Abdulaziz university of health sciences in Riyadh			First year in college of medicine			GPA out of 5			4.5 - 5.0			I do not know					Agree			Agree			Neutral			Neutral			Neutral			Neutral
192	anonymous				Yes			19			Female			Saudi			King Saud bin Abdulaziz university of health sciences in Riyadh			First year in college of medicine			GPA out of 5			4.5 - 5.0			I do not know					Strongly Agree			Neutral			Strongly Agree			Strongly Agree			Strongly Agree			Strongly Agree
193	anonymous				Yes			19			Female			Saudi			King Saud bin Abdulaziz university of health sciences in Riyadh			First year in college of medicine			GPA out of 5			Not applicable			I do not know					Strongly Agree			Neutral			Strongly Disagree			Strongly Agree			Strongly Agree			Strongly Disagree
194	anonymous				Yes			23			Female			Saudi			King Saud bin Abdulaziz university of health sciences in Riyadh			Second year in college of medicine			GPA out of 5			Not applicable			Surgery					Agree			Disagree			Neutral			Strongly Agree			Disagree			Agree
195	anonymous				Yes			22			Female			Non-Saudi			Alfaisal University			Fifth year in college of medicine			3.75 - 4.0						Pediatrics					Agree			Strongly Disagree			Strongly Agree			Strongly Agree			Strongly Disagree			Disagree
196	anonymous				Yes			21			Female			Non-Saudi			Alfaisal University			Third year in college of medicine			3.0 - 3.4						I do not know					Agree			Strongly Disagree			Agree			Strongly Agree			Neutral			Strongly Agree
197	anonymous				Yes			19			Female			Saudi			Alfaisal University			First year in college of medicine			2.0 - 2.4						Others					Strongly Agree			Agree			Agree			Strongly Agree			Agree			Neutral
198	anonymous				Yes			23			Female			Non-Saudi			Alfaisal University			Fourth year in college of medicine			3.0 - 3.4						I do not know					Neutral			Strongly Agree			Disagree			Agree			Agree			Agree
199	anonymous				Yes			20			Female			Saudi			Alfaisal University			First year in college of medicine			2.0 - 2.4						Surgery					Strongly Disagree			Strongly Agree			Strongly Disagree			Strongly Agree			Strongly Disagree			Strongly Disagree
200	anonymous				Yes			23			Male			Non-Saudi			Alfaisal University			Fifth year in college of medicine			3.75 - 4.0						Radiology					Agree			Strongly Disagree			Disagree			Agree			Agree			Neutral
201	anonymous				Yes			18			Male			Non-Saudi			Alfaisal University			First year in college of medicine			3.0 - 3.4						I do not know					Agree			Strongly Agree			Agree			Strongly Agree			Neutral			Agree
202	anonymous				Yes			20			Female			Saudi			Alfaisal University			First year in college of medicine			2.5 - 2.9						I do not know					Neutral			Agree			Disagree			Agree			Agree			Agree
203	anonymous				Yes			18			Female			Non-Saudi			Alfaisal University			Second year in college of medicine			3.75 - 4.0						Internal Medicine					Strongly Agree			Agree			Agree			Strongly Agree			Agree			Neutral
204	anonymous				Yes			22			Female			Saudi			Alfaisal University			Fourth year in college of medicine			3.0 - 3.4						Pediatrics					Strongly Agree			Disagree			Strongly Disagree			Strongly Agree			Neutral			Neutral
205	anonymous				Yes			19			Female			Saudi			Alfaisal University			First year in college of medicine			2.0 - 2.4						Pediatrics					Agree			Agree			Neutral			Agree			Disagree			Strongly Agree
206	anonymous				Yes			23			Male			Non-Saudi			Alfaisal University			Fifth year in college of medicine			3.75 - 4.0						Internal Medicine					Strongly Agree			Strongly Disagree			Agree			Agree			Agree			Neutral
207	anonymous				Yes			23			Male			Non-Saudi			Alfaisal University			Fifth year in college of medicine			3.0 - 3.4						I do not know					Agree			Neutral			Strongly Disagree			Neutral			Neutral			Agree
208	anonymous				Yes			23			Female			Non-Saudi			Alfaisal University			Fifth year in college of medicine			3.5 - 3.74						Internal Medicine					Disagree			Disagree			Agree			Strongly Agree			Agree			Agree
209	anonymous				Yes			19			Female			Non-Saudi			Alfaisal University			First year in college of medicine			2.0 - 2.4						Others					Agree			Agree			Neutral			Agree			Agree			Neutral
210	anonymous				Yes			20			Female			Non-Saudi			Alfaisal University			Second year in college of medicine			3.0 - 3.4						I do not know					Agree			Strongly Agree			Disagree			Strongly Agree			Neutral			Agree
211	anonymous				Yes			18			Male			Non-Saudi			Alfaisal University			First year in college of medicine			3.75 - 4.0						Pediatrics					Neutral			Disagree			Disagree			Strongly Agree			Neutral			Agree
212	anonymous				Yes			19			Female			Saudi			Alfaisal University			First year in college of medicine			3.5 - 3.74						Others					Strongly Agree			Agree			Agree			Strongly Agree			Agree			Agree
213	anonymous				Yes			20			Female			Saudi			Alfaisal University			First year in college of medicine			3.0 - 3.4						Ob/ Gyn					Agree			Disagree			Neutral			Neutral			Agree			Agree
214	anonymous				Yes			18			Female			Non-Saudi			Alfaisal University			First year in college of medicine			3.75 - 4.0						Ob/ Gyn					Neutral			Neutral			Strongly Agree			Strongly Agree			Strongly Agree			Disagree
215	anonymous				Yes			21			Female			Saudi			Alfaisal University			First year in college of medicine			2.0 - 2.4						Neurology					Agree			Strongly Disagree			Disagree			Disagree			Neutral			Neutral
216	anonymous				Yes			19			Female			Non-Saudi			Alfaisal University			First year in college of medicine			3.0 - 3.4						I do not know					Agree			Agree			Neutral			Strongly Agree			Agree			Neutral
217	anonymous				Yes			19			Female			Non-Saudi			Alfaisal University			Second year in college of medicine			3.0 - 3.4						Psychiatry					Strongly Agree			Neutral			Strongly Disagree			Strongly Disagree			Strongly Agree			Disagree
218	anonymous				Yes			23			Female			Non-Saudi			Alfaisal University			Fourth year in college of medicine			3.0 - 3.4						I do not know					Agree			Strongly Disagree			Agree			Strongly Agree			Disagree			Neutral
219	anonymous				Yes			18			Male			Non-Saudi			Alfaisal University			First year in college of medicine			3.0 - 3.4						I do not know					Agree			Strongly Agree			Neutral			Strongly Agree			Neutral			Agree
220	anonymous				Yes			18			Female			Non-Saudi			Alfaisal University			First year in college of medicine			3.0 - 3.4						I do not know					Neutral			Neutral			Agree			Agree			Agree			Agree
221	anonymous				Yes			19			Male			Saudi			King Saud bin Abdulaziz university of health sciences in Riyadh			First year in college of medicine			GPA out of 5			4.5 - 5.0			I do not know					Strongly Agree			Neutral			Neutral			Strongly Agree			Agree			Agree
222	anonymous				Yes			26			Female			Saudi			King Saud bin Abdulaziz university of health sciences in Jeddah			Second year in college of medicine			GPA out of 5			Not applicable			I do not know					Strongly Agree			Agree			Neutral			Strongly Agree			Strongly Agree			Neutral
223	anonymous				Yes			20			Female			Saudi			King Saud bin Abdulaziz university of health sciences in Jeddah			Second year in college of medicine			GPA out of 5			4.5 - 5.0			Opthamology					Strongly Agree			Strongly Agree			Strongly Agree			Strongly Agree			Strongly Agree			Strongly Agree
224	anonymous				Yes			23			Female			Saudi			King Saud bin Abdulaziz university of health sciences in Jeddah			Second year in college of medicine			GPA out of 5			Not applicable			Laboratory					Strongly Agree			Strongly Agree			Neutral			Agree			Agree			Agree
225	anonymous				Yes			19			Male			Saudi			King Saud bin Abdulaziz university of health sciences in Jeddah			Second year in college of medicine			GPA out of 5			4.5 - 5.0			I do not know					Strongly Agree			Neutral			Strongly Agree			Strongly Agree			Strongly Agree			Neutral
226	anonymous				Yes			20			Male			Saudi			King Saud bin Abdulaziz university of health sciences in Jeddah			Second year in college of medicine			GPA out of 5			4.5 - 5.0			I do not know					Neutral			Agree			Neutral			Agree			Neutral			Neutral
227	anonymous				Yes			20			Male			Saudi			King Saud bin Abdulaziz university of health sciences in Jeddah			Second year in college of medicine			GPA out of 5			4.5 - 5.0			I do not know					Neutral			Agree			Agree			Agree			Agree			Neutral
228	anonymous				Yes			20			Male			Saudi			King Saud bin Abdulaziz university of health sciences in Jeddah			Second year in college of medicine			GPA out of 5			4.5 - 5.0			I do not know					Neutral			Neutral			Strongly Agree			Strongly Agree			Agree			Neutral
229	anonymous				Yes			20			Male			Saudi			King Saud bin Abdulaziz university of health sciences in Jeddah			Second year in college of medicine			GPA out of 5			4.5 - 5.0			I do not know					Strongly Agree			Agree			Strongly Agree			Agree			Strongly Agree			Neutral
230	anonymous				Yes			20			Male			Saudi			King Saud bin Abdulaziz university of health sciences in Jeddah			Second year in college of medicine			GPA out of 5			4.5 - 5.0			Neurosurgery					Strongly Agree			Strongly Agree			Strongly Agree			Strongly Agree			Strongly Agree			Strongly Agree
231	anonymous				Yes			20			Male			Saudi			King Saud bin Abdulaziz university of health sciences in Jeddah			Second year in college of medicine			GPA out of 5			4.5 - 5.0			Family Medicine					Agree			Strongly Agree			Strongly Agree			Neutral			Strongly Agree			Neutral
232	anonymous				Yes			20			Male			Saudi			King Saud bin Abdulaziz university of health sciences in Jeddah			First year in college of medicine			GPA out of 5			4.5 - 5.0			I do not know					Neutral			Strongly Agree			Agree			Agree			Disagree			Agree
233	anonymous				Yes			20			Male			Saudi			King Saud bin Abdulaziz university of health sciences in Jeddah			Second year in college of medicine			3.75 - 4.0						Neurosurgery					Neutral			Agree			Disagree			Strongly Agree			Neutral			Agree
234	anonymous				Yes			26			Male			Saudi			King Saud bin Abdulaziz university of health sciences in Jeddah			Second year in college of medicine			GPA out of 5			Not applicable			Surgery					Agree			Neutral			Agree			Agree			Agree			Agree
235	anonymous				Yes			19			Male			Saudi			King Saud bin Abdulaziz university of health sciences in Jeddah			Second year in college of medicine			GPA out of 5			4.5 - 5.0			I do not know					Agree			Agree			Agree			Strongly Agree			Neutral			Neutral
236	anonymous				Yes			19			Male			Saudi			King Saud bin Abdulaziz university of health sciences in Jeddah			Second year in college of medicine			GPA out of 5			4.5 - 5.0			Psychiatry					Agree			Strongly Agree			Disagree			Strongly Agree			Strongly Agree			Agree
237	anonymous				Yes			19			Male			Saudi			King Saud bin Abdulaziz university of health sciences in Jeddah			Second year in college of medicine			GPA out of 5			4.5 - 5.0			Surgery					Strongly Agree			Neutral			Neutral			Strongly Agree			Agree			Neutral
238	anonymous				Yes			20			Male			Saudi			King Saud bin Abdulaziz university of health sciences in Jeddah			Second year in college of medicine			GPA out of 5			4.5 - 5.0			I do not know					Disagree			Strongly Agree			Agree			Strongly Agree			Neutral			Disagree
239	anonymous				Yes			19			Male			Saudi			King Saud bin Abdulaziz university of health sciences in Jeddah			First year in college of medicine			GPA out of 5			4.5 - 5.0			Surgery					Agree			Strongly Agree			Agree			Agree			Agree			Agree
240	anonymous				Yes			20			Male			Saudi			King Saud bin Abdulaziz university of health sciences in Jeddah			Second year in college of medicine			GPA out of 5			4.5 - 5.0			Surgery					Neutral			Agree			Agree			Agree			Agree			Agree
241	anonymous				Yes			20			Male			Saudi			King Saud bin Abdulaziz university of health sciences in Jeddah			Second year in college of medicine			GPA out of 5			4.5 - 5.0			I do not know					Neutral			Agree			Neutral			Agree			Agree			Neutral
242	anonymous				Yes			19			Male			Saudi			King Saud bin Abdulaziz university of health sciences in Jeddah			Second year in college of medicine			GPA out of 5			4.5 - 5.0			Dermatology					Strongly Agree			Neutral			Agree			Strongly Agree			Strongly Agree			Neutral
243	anonymous				Yes			20			Male			Saudi			King Saud bin Abdulaziz university of health sciences in Jeddah			Second year in college of medicine			GPA out of 5			4.5 - 5.0			I do not know					Agree			Neutral			Strongly Disagree			Agree			Agree			Agree
244	anonymous				Yes			19			Male			Saudi			King Saud bin Abdulaziz university of health sciences in Jeddah			Second year in college of medicine			GPA out of 5			4.5 - 5.0			Surgery					Neutral			Strongly Agree			Neutral			Agree			Neutral			Neutral
245	anonymous				Yes			20			Male			Saudi			King Saud bin Abdulaziz university of health sciences in Jeddah			Second year in college of medicine			GPA out of 5			4.5 - 5.0			Surgery					Strongly Agree			Neutral			Strongly Agree			Strongly Agree			Strongly Agree			Neutral
246	anonymous				Yes			18			Male			Saudi			King Saud bin Abdulaziz university of health sciences in Jeddah			First year in college of medicine			GPA out of 5			4.5 - 5.0			I do not know					Agree			Strongly Agree			Disagree			Agree			Agree			Agree
247	anonymous				Yes			20			Male			Saudi			King Saud bin Abdulaziz university of health sciences in Jeddah			Second year in college of medicine			3.75 - 4.0						I do not know					Neutral			Agree			Strongly Agree			Neutral			Agree			Neutral
248	anonymous				Yes			20			Male			Saudi			King Saud bin Abdulaziz university of health sciences in Jeddah			Second year in college of medicine			GPA out of 5			4.5 - 5.0			Others					Agree			Agree			Neutral			Agree			Agree			Neutral
249	anonymous				Yes			20			Male			Saudi			King Saud bin Abdulaziz university of health sciences in Jeddah			Second year in college of medicine			GPA out of 5			4.5 - 5.0			I do not know					Neutral			Strongly Agree			Neutral			Neutral			Agree			Neutral
250	anonymous				Yes			19			Male			Saudi			King Saud bin Abdulaziz university of health sciences in Jeddah			Second year in college of medicine			GPA out of 5			4.5 - 5.0			Anestheasia					Neutral			Strongly Agree			Agree			Strongly Agree			Strongly Agree			Agree
251	anonymous				Yes			20			Male			Saudi			King Saud bin Abdulaziz university of health sciences in Jeddah			First year in college of medicine			GPA out of 5			4.5 - 5.0			I do not know					Disagree			Neutral			Disagree			Neutral			Neutral			Neutral
252	anonymous				Yes			19			Male			Saudi			King Saud bin Abdulaziz university of health sciences in Jeddah			Second year in college of medicine			GPA out of 5			4.5 - 5.0			Surgery					Strongly Agree			Disagree			Neutral			Agree			Agree			Neutral
253	anonymous				Yes			20			Male			Saudi			King Saud bin Abdulaziz university of health sciences in Jeddah			Second year in college of medicine			GPA out of 5			4.5 - 5.0			I do not know					Neutral			Agree			Neutral			Neutral			Neutral			Neutral
254	anonymous				Yes			20			Male			Saudi			King Saud bin Abdulaziz university of health sciences in Jeddah			Second year in college of medicine			GPA out of 5			4.5 - 5.0			I do not know					Neutral			Agree			Disagree			Agree			Agree			Neutral
255	anonymous				Yes			18			Male			Saudi			King Saud bin Abdulaziz university of health sciences in Jeddah			Second year in college of medicine			GPA out of 5			4.5 - 5.0			Neurosurgery					Strongly Agree			Strongly Disagree			Strongly Agree			Agree			Strongly Agree			Agree
256	anonymous				Yes			19			Male			Saudi			King Saud bin Abdulaziz university of health sciences in Jeddah			Second year in college of medicine			GPA out of 5			4.5 - 5.0			I do not know					Agree			Agree			Neutral			Strongly Agree			Agree			Neutral
257	anonymous				Yes			19			Male			Saudi			King Saud bin Abdulaziz university of health sciences in Jeddah			Second year in college of medicine			GPA out of 5			4.5 - 5.0			Surgery					Neutral			Strongly Agree			Agree			Strongly Agree			Strongly Agree			Neutral
258	anonymous				Yes			19			Male			Saudi			King Saud bin Abdulaziz university of health sciences in Jeddah			Second year in college of medicine			GPA out of 5			4.5 - 5.0			Surgery					Agree			Agree			Strongly Agree			Strongly Agree			Agree			Strongly Agree
259	anonymous				Yes			20			Female			Saudi			King Saud bin Abdulaziz university of health sciences in Riyadh			First year in college of medicine			GPA out of 5			4.5 - 5.0			I do not know					Strongly Disagree			Strongly Agree			Disagree			Strongly Agree			Neutral			Neutral
260	anonymous				Yes			20			Male			Saudi			King Saud bin Abdulaziz university of health sciences in Jeddah			Second year in college of medicine			GPA out of 5			4.5 - 5.0			I do not know					Strongly Agree			Disagree			Strongly Agree			Strongly Agree			Neutral			Agree
261	anonymous				Yes			21			Female			Saudi			King Saud bin Abdulaziz university of health sciences in Riyadh			Third year in college of medicine			GPA out of 5			4.5 - 5.0			Internal Medicine					Strongly Agree			Strongly Agree			Strongly Agree			Strongly Agree			Strongly Agree			Neutral
262	anonymous				Yes			19			Male			Saudi			King Saud bin Abdulaziz university of health sciences in Jeddah			Second year in college of medicine			GPA out of 5			4.5 - 5.0			Surgery					Strongly Agree			Agree			Strongly Disagree			Strongly Agree			Agree			Neutral
263	anonymous				Yes			19			Male			Saudi			King Saud bin Abdulaziz university of health sciences in Jeddah			Second year in college of medicine			GPA out of 5			4.5 - 5.0			Surgery					Strongly Agree			Neutral			Strongly Agree			Agree			Neutral			Neutral
264	anonymous				Yes			19			Male			Saudi			King Saud bin Abdulaziz university of health sciences in Jeddah			Second year in college of medicine			GPA out of 5			4.5 - 5.0			Surgery					Neutral			Strongly Agree			Strongly Disagree			Agree			Agree			Strongly Disagree
265	anonymous				Yes			19			Male			Saudi			King Saud bin Abdulaziz university of health sciences in Jeddah			Second year in college of medicine			GPA out of 5			4.5 - 5.0			Dermatology					Strongly Agree			Neutral			Disagree			Neutral			Agree			Neutral
266	anonymous				Yes			20			Male			Saudi			King Saud bin Abdulaziz university of health sciences in Jeddah			Second year in college of medicine			GPA out of 5			4.5 - 5.0			Surgery					Strongly Agree			Neutral			Strongly Agree			Strongly Agree			Strongly Agree			Strongly Agree
267	anonymous				Yes			19			Male			Saudi			King Saud bin Abdulaziz university of health sciences in Jeddah			Second year in college of medicine			GPA out of 5			4.5 - 5.0			Others					Strongly Agree			Agree			Strongly Agree			Strongly Agree			Neutral			Strongly Agree
268	anonymous				Yes			20			Male			Saudi			King Saud bin Abdulaziz university of health sciences in Jeddah			Second year in college of medicine			GPA out of 5			4.5 - 5.0			I do not know					Agree			Strongly Agree			Neutral			Agree			Strongly Agree			Agree
269	anonymous				Yes			23			Male			Saudi			King Saud bin Abdulaziz university of health sciences in Jeddah			Second year in college of medicine			GPA out of 5			Not applicable			I do not know					Strongly Agree			Agree			Strongly Agree			Strongly Agree			Strongly Agree			Agree
270	anonymous				Yes			19			Male			Saudi			King Saud bin Abdulaziz university of health sciences in Jeddah			Second year in college of medicine			GPA out of 5			4.5 - 5.0			I do not know					Strongly Agree			Neutral			Neutral			Agree			Neutral			Agree
271	anonymous				Yes			19			Male			Saudi			King Saud bin Abdulaziz university of health sciences in Jeddah			Second year in college of medicine			GPA out of 5			4.5 - 5.0			Dermatology					Agree			Agree			Neutral			Agree			Neutral			Neutral
272	anonymous				Yes			19			Female			Saudi			King Saud bin Abdulaziz university of health sciences in Riyadh			Second year in college of medicine			GPA out of 5			4.5 - 5.0			I do not know					Neutral			Agree			Neutral			Agree			Agree			Neutral
273	anonymous				Yes			20			Male			Saudi			King Saud bin Abdulaziz university of health sciences in Jeddah			Second year in college of medicine			GPA out of 5			4.5 - 5.0			E.N.T.					Strongly Agree			Disagree			Agree			Strongly Agree			Strongly Agree			Strongly Agree
274	anonymous				Yes			19			Male			Saudi			King Saud bin Abdulaziz university of health sciences in Jeddah			First year in college of medicine			GPA out of 5			4.5 - 5.0			Surgery					Neutral			Disagree			Strongly Agree			Strongly Agree			Agree			Neutral
275	anonymous				Yes			20			Male			Saudi			King Saud bin Abdulaziz university of health sciences in Jeddah			Second year in college of medicine			GPA out of 5			4.5 - 5.0			Surgery					Strongly Agree			Strongly Agree			Neutral			Strongly Agree			Agree			Strongly Agree
276	anonymous				Yes			20			Male			Saudi			King Saud bin Abdulaziz university of health sciences in Jeddah			Second year in college of medicine			GPA out of 5			4.5 - 5.0			I do not know					Strongly Agree			Strongly Agree			Strongly Disagree			Strongly Agree			Strongly Agree			Strongly Agree
277	anonymous				Yes			19			Male			Saudi			King Saud bin Abdulaziz university of health sciences in Jeddah			Second year in college of medicine			GPA out of 5			4.5 - 5.0			Pediatrics					Agree			Agree			Neutral			Agree			Agree			Neutral
278	anonymous				Yes			19			Male			Saudi			King Saud bin Abdulaziz university of health sciences in Jeddah			Second year in college of medicine			GPA out of 5			4.5 - 5.0			I do not know					Neutral			Neutral			Agree			Neutral			Neutral			Disagree
279	anonymous				Yes			25			Female			Saudi			King Saud bin Abdulaziz university of health sciences in Riyadh			Third year in college of medicine			GPA out of 5			4.5 - 5.0			I do not know					Agree			Strongly Agree			Agree			Strongly Agree			Neutral			Strongly Agree
280	anonymous				Yes			20			Male			Saudi			King Saud bin Abdulaziz university of health sciences in Jeddah			Second year in college of medicine			GPA out of 5			4.5 - 5.0			Radiology					Agree			Agree			Strongly Agree			Neutral			Neutral			Neutral
281	anonymous				Yes			21			Female			Saudi			King Saud bin Abdulaziz university of health sciences in Riyadh			Fourth year in college of medicine			3.75 - 4.0						Radiology					Agree			Agree			Disagree			Neutral			Agree			Strongly Disagree
282	anonymous				Yes			20			Male			Saudi			King Saud bin Abdulaziz university of health sciences in Riyadh			Second year in college of medicine			GPA out of 5			4.5 - 5.0			Surgery					Strongly Agree			Neutral			Strongly Agree			Strongly Agree			Strongly Agree			Strongly Agree
283	anonymous				Yes			21			Male			Saudi			King Saud bin Abdulaziz university of health sciences in Riyadh			Fourth year in college of medicine			GPA out of 5			4.0 - 4.4			Surgery					Disagree			Neutral			Neutral			Strongly Agree			Neutral			Strongly Agree
284	anonymous				Yes			23			Male			Saudi			King Saud bin Abdulaziz university of health sciences in Riyadh			Fifth year in college of medicine			3.5 - 3.74						Surgery					Strongly Agree			Neutral			Agree			Strongly Agree			Strongly Agree			Neutral
285	anonymous				Yes			23			Male			Saudi			King Saud bin Abdulaziz university of health sciences in Riyadh			Fifth year in college of medicine			GPA out of 5			4.5 - 5.0			Neurology					Neutral			Neutral			Neutral			Strongly Agree			Agree			Neutral
286	anonymous				Yes			22			Male			Saudi			King Saud bin Abdulaziz university of health sciences in Riyadh			Fourth year in college of medicine			GPA out of 5			4.0 - 4.4			Internal Medicine					Strongly Disagree			Neutral			Strongly Agree			Strongly Agree			Neutral			Neutral
287	anonymous				Yes			22			Male			Saudi			King Saud bin Abdulaziz university of health sciences in Riyadh			Second year in college of medicine			GPA out of 5			4.0 - 4.4			I do not know					Disagree			Disagree			Neutral			Neutral			Disagree			Neutral
288	anonymous				Yes			21			Male			Saudi			King Saud bin Abdulaziz university of health sciences in Riyadh			Fourth year in college of medicine			GPA out of 5			4.5 - 5.0			Internal Medicine					Agree			Strongly Disagree			Neutral			Agree			Agree			Agree
289	anonymous				Yes			22			Male			Saudi			King Saud bin Abdulaziz university of health sciences in Riyadh			Fourth year in college of medicine			GPA out of 5			4.0 - 4.4			Surgery					Agree			Neutral			Agree			Strongly Agree			Neutral			Neutral
290	anonymous				Yes			22			Male			Saudi			King Saud bin Abdulaziz university of health sciences in Riyadh			Third year in college of medicine			GPA out of 5			4.5 - 5.0			I do not know					Strongly Agree			Strongly Disagree			Disagree			Agree			Agree			Agree
291	anonymous				Yes			27			Male			Saudi			King Saud bin Abdulaziz university of health sciences in Riyadh			Fifth year in college of medicine			GPA out of 5			4.5 - 5.0			Laboratory					Agree			Disagree			Neutral			Strongly Agree			Neutral			Neutral
292	anonymous				Yes			22			Male			Saudi			King Saud bin Abdulaziz university of health sciences in Riyadh			Fifth year in college of medicine			GPA out of 5			4.5 - 5.0			Internal Medicine					Strongly Agree			Neutral			Disagree			Neutral			Strongly Agree			Neutral
293	anonymous				Yes			21			Male			Saudi			King Saud bin Abdulaziz university of health sciences in Riyadh			Fourth year in college of medicine			GPA out of 5			4.5 - 5.0			Opthamology					Agree			Neutral			Agree			Strongly Agree			Agree			Agree
294	anonymous				Yes			21			Male			Saudi			King Saud bin Abdulaziz university of health sciences in Riyadh			Fourth year in college of medicine			GPA out of 5			4.5 - 5.0			I do not know					Strongly Agree			Disagree			Strongly Disagree			Agree			Strongly Agree			Neutral
295	anonymous				Yes			23			Male			Saudi			King Saud bin Abdulaziz university of health sciences in Riyadh			Fifth year in college of medicine			GPA out of 5			4.0 - 4.4			Surgery					Agree			Neutral			Agree			Strongly Agree			Neutral			Neutral
296	anonymous				Yes			26			Male			Saudi			King Saud bin Abdulaziz university of health sciences in Riyadh			Fourth year in college of medicine			GPA out of 5			4.0 - 4.4			I do not know					Neutral			Disagree			Disagree			Agree			Agree			Strongly Disagree
297	anonymous				Yes			20			Male			Saudi			King Saud bin Abdulaziz university of health sciences in Riyadh			First year in college of medicine			GPA out of 5			4.5 - 5.0			Surgery					Strongly Agree			Strongly Disagree			Strongly Agree			Strongly Agree			Neutral			Strongly Agree
298	anonymous				Yes			22			Male			Saudi			King Saud bin Abdulaziz university of health sciences in Riyadh			Fourth year in college of medicine			GPA out of 5			4.0 - 4.4			E.N.T.					Agree			Agree			Agree			Agree			Agree			Agree
299	anonymous				Yes			23			Male			Saudi			King Saud bin Abdulaziz university of health sciences in Riyadh			Fifth year in college of medicine			3.0 - 3.4						Pediatrics					Neutral			Agree			Agree			Agree			Neutral			Agree
300	anonymous				Yes			22			Male			Saudi			King Abdulaziz University in Jeddah			First year in college of medicine			GPA out of 5			4.5 - 5.0			Opthamology					Agree			Agree			Disagree			Neutral			Neutral			Agree
301	anonymous				Yes			20			Male			Saudi			King Abdulaziz University in Jeddah			First year in college of medicine			3.0 - 3.4						Surgery					Neutral			Agree			Strongly Agree			Strongly Agree			Neutral			Neutral
302	anonymous				Yes			19			Male			Saudi			King Abdulaziz University in Jeddah			Second year in college of medicine			GPA out of 5			4.5 - 5.0			Surgery					Agree			Disagree			Agree			Strongly Agree			Neutral			Neutral
303	anonymous				Yes			19			Male			Saudi			King Abdulaziz University in Jeddah			First year in college of medicine			GPA out of 5			4.5 - 5.0			Pediatrics					Agree			Neutral			Agree			Neutral			Agree			Disagree
304	anonymous				Yes			19			Male			Non-Saudi			Alfaisal University			Second year in college of medicine			3.5 - 3.74						I do not know					Agree			Strongly Disagree			Strongly Disagree			Agree			Disagree			Disagree
305	anonymous				Yes			19			Female			Non-Saudi			Alfaisal University			Second year in college of medicine			3.0 - 3.4						Psychiatry					Agree			Disagree			Strongly Disagree			Strongly Agree			Disagree			Strongly Agree
306	anonymous				Yes			19			Male			Non-Saudi			Alfaisal University			Second year in college of medicine			3.0 - 3.4						Others					Neutral			Disagree			Neutral			Strongly Agree			Agree			Strongly Agree
307	anonymous				Yes			19			Male			Saudi			Alfaisal University			Second year in college of medicine			3.5 - 3.74						Surgery					Disagree			Strongly Agree			Agree			Neutral			Neutral			Strongly Disagree
308	anonymous				Yes			20			Female			Saudi			Alfaisal University			Second year in college of medicine			2.5 - 2.9						I do not know					Strongly Agree			Neutral			Neutral			Agree			Agree			Neutral
309	anonymous				Yes			23			Male			Non-Saudi			Alfaisal University			Second year in college of medicine			3.75 - 4.0						Internal Medicine					Strongly Agree			Strongly Agree			Agree			Neutral			Neutral			Strongly Agree
310	anonymous				Yes			19			Male			Non-Saudi			Alfaisal University			Second year in college of medicine			3.5 - 3.74						I do not know					Neutral			Strongly Disagree			Strongly Agree			Strongly Agree			Neutral			Strongly Agree
311	anonymous				No
312	anonymous				No
313	anonymous				Yes			20			Male			Non-Saudi			Alfaisal University			Second year in college of medicine			3.5 - 3.74						I do not know					Agree			Strongly Disagree			Strongly Disagree			Strongly Agree			Disagree			Agree
314	anonymous				Yes			21			Male			Non-Saudi			Alfaisal University			Second year in college of medicine			3.0 - 3.4						Others					Agree			Agree			Neutral			Agree			Strongly Agree			Agree
315	anonymous				Yes			19			Male			Saudi			Alfaisal University			Second year in college of medicine			3.75 - 4.0						Neurosurgery					Strongly Agree			Disagree			Agree			Agree			Agree			Neutral
316	anonymous				Yes			20			Male			Non-Saudi			Alfaisal University			Second year in college of medicine			3.5 - 3.74						Neurology					Strongly Agree			Strongly Agree			Strongly Agree			Strongly Agree			Agree			Strongly Agree
317	anonymous				Yes			19			Female			Non-Saudi			Alfaisal University			Second year in college of medicine			3.5 - 3.74						I do not know					Agree			Strongly Disagree			Agree			Strongly Agree			Strongly Agree			Strongly Agree
318	anonymous				Yes			20			Male			Saudi			King Abdulaziz University in Jeddah			First year in college of medicine			GPA out of 5			4.5 - 5.0			I do not know					Neutral			Neutral			Neutral			Strongly Agree			Agree			Neutral
319	anonymous				Yes			20			Female			Non-Saudi			Alfaisal University			First year in college of medicine			2.5 - 2.9						Surgery					Strongly Agree			Agree			Neutral			Agree			Agree			Agree
320	anonymous				Yes			21			Male			Saudi			King Saud bin Abdulaziz university of health sciences in Jeddah			First year in college of medicine			3.75 - 4.0						Family Medicine					Strongly Agree			Agree			Strongly Agree			Strongly Agree			Disagree			Strongly Agree
321	anonymous				Yes			21			Male			Saudi			King Saud bin Abdulaziz university of health sciences in Riyadh			Second year in college of medicine			GPA out of 5			4.5 - 5.0			I do not know					Agree			Agree			Strongly Agree			Strongly Agree			Strongly Agree			Agree
322	anonymous				Yes			23			Male			Non-Saudi			Alfaisal University			Fifth year in college of medicine			2.5 - 2.9						Internal Medicine					Neutral			Agree			Agree			Strongly Agree			Strongly Agree			Agree
323	anonymous				Yes			23			Female			Saudi			Alfaisal University			Fifth year in college of medicine			2.0 - 2.4						Others					Strongly Agree			Strongly Disagree			Strongly Agree			Strongly Agree			Disagree			Agree
324	anonymous				Yes			22			Female			Non-Saudi			Alfaisal University			Fifth year in college of medicine			3.75 - 4.0						Neurology					Agree			Strongly Disagree			Agree			Strongly Agree			Agree			Agree
325	anonymous				Yes			23			Female			Saudi			Alfaisal University			Fifth year in college of medicine			3.5 - 3.74						Pediatrics					Strongly Agree			Strongly Disagree			Strongly Disagree			Agree			Strongly Agree			Agree
326	anonymous				No
327	anonymous				No
328	anonymous				No
329	anonymous				Yes			19			Female			Saudi			King Saud bin Abdulaziz university of health sciences in Riyadh			Second year in college of medicine			GPA out of 5			4.5 - 5.0			Neurology					Agree			Neutral			Strongly Disagree			Neutral			Agree			Agree
330	anonymous				Yes			19			Female			Saudi			King Saud bin Abdulaziz university of health sciences in Riyadh			First year in college of medicine			GPA out of 5			4.5 - 5.0			Surgery					Strongly Agree			Strongly Disagree			Strongly Agree			Strongly Agree			Strongly Disagree			Strongly Agree
331	anonymous				Yes			20			Female			Saudi			King Saud bin Abdulaziz university of health sciences in Riyadh			Second year in college of medicine			GPA out of 5			4.5 - 5.0			Surgery					Neutral			Agree			Disagree			Agree			Agree			Neutral
332	anonymous				No
333	anonymous				No
334	anonymous				Yes			18			Male			Saudi			King Saud bin Abdulaziz university of health sciences in Riyadh			First year in college of medicine			3.5 - 3.74						Others					Neutral			Neutral			Agree			Disagree			Neutral			Neutral
335	anonymous				Yes			19			Female			Saudi			King Saud bin Abdulaziz university of health sciences in Riyadh			First year in college of medicine			GPA out of 5			4.5 - 5.0			I do not know					Agree			Strongly Agree			Disagree			Agree			Neutral			Neutral
336	anonymous				No
337	anonymous				Yes			23			Female			Saudi			King Saud bin Abdulaziz university of health sciences in Riyadh			Second year in college of medicine			GPA out of 5			Not applicable			Surgery					Agree			Disagree			Disagree			Strongly Agree			Neutral			Agree
338	anonymous				No
339	anonymous				No
340	anonymous				Yes			19			Male			Saudi			King Saud bin Abdulaziz university of health sciences in Riyadh			First year in college of medicine			GPA out of 5			4.5 - 5.0			Surgery					Agree			Strongly Agree			Disagree			Disagree			Strongly Disagree			Disagree
341	anonymous				No
342	anonymous				Yes			18			Male			Saudi			King Saud bin Abdulaziz university of health sciences in Riyadh			First year in college of medicine			GPA out of 5			4.5 - 5.0			I do not know					Neutral			Agree			Strongly Agree			Agree			Agree			Neutral
343	anonymous				No
344	anonymous				No
345	anonymous				Yes			23			Female			Saudi			King Saud bin Abdulaziz university of health sciences in Riyadh			Fifth year in college of medicine			GPA out of 5			4.5 - 5.0			Internal Medicine					Strongly Agree			Strongly Disagree			Agree			Agree			Agree			Strongly Agree
346	anonymous				Yes			23			Female			Saudi			King Saud bin Abdulaziz university of health sciences in Riyadh			Fifth year in college of medicine			GPA out of 5			4.0 - 4.4			Surgery					Agree			Neutral			Strongly Disagree			Strongly Agree			Agree			Disagree
347	anonymous				Yes			27			Female			Saudi			King Saud bin Abdulaziz university of health sciences in Riyadh			Fifth year in college of medicine			GPA out of 5			4.5 - 5.0			Pediatrics					Agree			Strongly Disagree			Agree			Strongly Agree			Neutral			Neutral
348	anonymous				Yes			23			Female			Saudi			King Saud bin Abdulaziz university of health sciences in Riyadh			Fifth year in college of medicine			3.75 - 4.0						Pediatrics					Neutral			Agree			Neutral			Strongly Agree			Strongly Agree			Neutral
349	anonymous				Yes			19			Male			Saudi			King Saud bin Abdulaziz university of health sciences in Riyadh			First year in college of medicine			3.75 - 4.0						Surgery					Strongly Agree			Strongly Agree			Strongly Disagree			Strongly Agree			Strongly Agree			Strongly Agree
350	anonymous				No
351	anonymous				No
352	anonymous				Yes			19			Male			Saudi			King Saud bin Abdulaziz university of health sciences in Riyadh			First year in college of medicine			3.5 - 3.74						Opthamology					Neutral			Neutral			Neutral			Neutral			Neutral			Agree
353	anonymous				Yes			19			Female			Saudi			King Saud bin Abdulaziz university of health sciences in Riyadh			Second year in college of medicine			GPA out of 5			4.5 - 5.0			Surgery					Neutral			Agree			Neutral			Strongly Agree			Agree			Neutral
354	anonymous				No
355	anonymous				Yes			23			Female			Saudi			King Saud bin Abdulaziz university of health sciences in Jeddah			Fifth year in college of medicine			GPA out of 5			4.5 - 5.0			Others					Agree			Strongly Disagree			Disagree			Strongly Agree			Neutral			Agree
356	anonymous				Yes			21			Female			Saudi			King Saud bin Abdulaziz university of health sciences in Jeddah			Fourth year in college of medicine			GPA out of 5			4.5 - 5.0			I do not know					Agree			Strongly Agree			Strongly Agree			Strongly Agree			Neutral			Agree
357	anonymous				Yes			23			Female			Saudi			King Saud bin Abdulaziz university of health sciences in Jeddah			Fifth year in college of medicine			GPA out of 5			4.5 - 5.0			I do not know					Strongly Agree			Strongly Agree			Neutral			Strongly Agree			Neutral			Neutral
358	anonymous				Yes			23			Female			Saudi			King Saud bin Abdulaziz university of health sciences in Jeddah			Fifth year in college of medicine			GPA out of 5			4.5 - 5.0			Opthamology					Strongly Agree			Strongly Disagree			Neutral			Neutral			Strongly Agree			Disagree
359	anonymous				Yes			21			Female			Saudi			King Saud bin Abdulaziz university of health sciences in Jeddah			Second year in college of medicine			GPA out of 5			4.5 - 5.0			Others					Strongly Agree			Disagree			Disagree			Agree			Neutral			Agree
360	anonymous				Yes			21			Female			Saudi			King Saud bin Abdulaziz university of health sciences in Jeddah			Fourth year in college of medicine			GPA out of 5			4.5 - 5.0			I do not know					Neutral			Disagree			Disagree			Agree			Disagree			Disagree
361	anonymous				Yes			22			Female			Saudi			King Saud bin Abdulaziz university of health sciences in Jeddah			Fifth year in college of medicine			GPA out of 5			4.5 - 5.0			Surgery					Strongly Agree			Agree			Disagree			Strongly Agree			Neutral			Neutral
362	anonymous				Yes			26			Male			Saudi			Alfaisal University			Third year in college of medicine			3.0 - 3.4						Others					Strongly Agree			Agree			Disagree			Strongly Agree			Neutral			Strongly Agree
363	anonymous				Yes			20			Female			Saudi			Alfaisal University			Third year in college of medicine			3.75 - 4.0						Others					Strongly Agree			Neutral			Agree			Strongly Agree			Agree			Strongly Agree
364	anonymous				Yes			21			Male			Non-Saudi			Alfaisal University			Third year in college of medicine			3.0 - 3.4						Internal Medicine					Strongly Agree			Agree			Strongly Disagree			Agree			Disagree			Neutral
365	anonymous				Yes			19			Male			Non-Saudi			Alfaisal University			Third year in college of medicine			3.5 - 3.74						Internal Medicine					Agree			Strongly Disagree			Agree			Strongly Agree			Neutral			Agree
366	anonymous				Yes			20			Male			Non-Saudi			Alfaisal University			Third year in college of medicine			3.0 - 3.4						Internal Medicine					Agree			Neutral			Agree			Strongly Agree			Agree			Agree
367	anonymous				Yes			21			Female			Saudi			Alfaisal University			Third year in college of medicine			3.0 - 3.4						ER					Strongly Disagree			Strongly Disagree			Neutral			Agree			Strongly Disagree			Neutral
368	anonymous				Yes			20			Male			Non-Saudi			Alfaisal University			Third year in college of medicine			3.5 - 3.74						Pediatrics					Agree			Strongly Disagree			Strongly Agree			Strongly Agree			Neutral			Neutral
369	anonymous				Yes			21			Male			Non-Saudi			Alfaisal University			Third year in college of medicine			3.5 - 3.74						Neurology					Strongly Agree			Neutral			Disagree			Strongly Agree			Agree			Neutral
370	anonymous				Yes			20			Male			Saudi			King Abdulaziz University in Jeddah			Second year in college of medicine			GPA out of 5			4.5 - 5.0			Pediatrics					Strongly Agree			Strongly Disagree			Strongly Agree			Strongly Agree			Strongly Agree			Strongly Agree
371	anonymous				Yes			22			Male			Saudi			King Abdulaziz University in Jeddah			Fifth year in college of medicine			GPA out of 5			4.5 - 5.0			Pediatrics					Strongly Agree			Strongly Disagree			Agree			Agree			Strongly Agree			Agree
372	anonymous				Yes			24			Male			Saudi			King Abdulaziz University in Jeddah			Fourth year in college of medicine			GPA out of 5			4.5 - 5.0			Internal Medicine					Neutral			Strongly Agree			Disagree			Strongly Agree			Strongly Agree			Strongly Agree
373	anonymous				Yes			19			Male			Saudi			King Abdulaziz University in Jeddah			First year in college of medicine			GPA out of 5			4.0 - 4.4			Surgery					Agree			Strongly Agree			Strongly Agree			Strongly Agree			Strongly Agree			Strongly Agree
374	anonymous				Yes			22			Male			Saudi			King Abdulaziz University in Jeddah			Fifth year in college of medicine			GPA out of 5			4.5 - 5.0			Surgery					Agree			Agree			Strongly Agree			Strongly Agree			Strongly Agree			Strongly Agree
375	anonymous				Yes			22			Male			Saudi			King Abdulaziz University in Jeddah			Fifth year in college of medicine			GPA out of 5			4.0 - 4.4			Psychiatry					Strongly Agree			Agree			Neutral			Agree			Neutral			Agree
376	anonymous				Yes			19			Male			Saudi			King Abdulaziz University in Jeddah			Second year in college of medicine			GPA out of 5			4.0 - 4.4			I do not know					Neutral			Agree			Agree			Neutral			Neutral			Neutral
377	anonymous				Yes			23			Male			Saudi			King Abdulaziz University in Jeddah			Fifth year in college of medicine			GPA out of 5			4.5 - 5.0			Opthamology					Strongly Agree			Strongly Disagree			Neutral			Strongly Agree			Agree			Strongly Agree
378	anonymous				Yes			19			Male			Saudi			King Abdulaziz University in Jeddah			Second year in college of medicine			GPA out of 5			4.0 - 4.4			I do not know					Strongly Agree			Strongly Agree			Neutral			Neutral			Neutral			Neutral
379	anonymous				No
380	anonymous				Yes			21			Female			Non-Saudi			Alfaisal University			Second year in college of medicine			3.0 - 3.4						I do not know					Agree			Strongly Agree			Neutral			Strongly Agree			Neutral			Neutral
381	anonymous				Yes			21			Female			Non-Saudi			Alfaisal University			Fourth year in college of medicine			3.0 - 3.4						Internal Medicine					Strongly Agree			Neutral			Agree			Strongly Agree			Strongly Agree			Strongly Agree
382	anonymous				Yes			20			Male			Saudi			Others			Third year in college of medicine			3.75 - 4.0						ER					Agree			Agree			Agree			Agree			Agree			Agree
383	anonymous				Yes			19			Female			Non-Saudi			Alfaisal University			Second year in college of medicine			3.75 - 4.0						Surgery					Disagree			Agree			Strongly Agree			Strongly Agree			Strongly Agree			Strongly Agree
384	anonymous				Yes			23			Female			Saudi			Alfaisal University			Second year in college of medicine			2.0 - 2.4						I do not know					Strongly Disagree			Strongly Agree			Strongly Disagree			Strongly Agree			Strongly Agree			Strongly Disagree
385	anonymous				Yes			20			Male			Non-Saudi			Alfaisal University			Third year in college of medicine			3.75 - 4.0						I do not know					Strongly Agree			Disagree			Agree			Agree			Agree			Strongly Agree
386	anonymous				Yes			21			Female			Non-Saudi			Alfaisal University			Third year in college of medicine			3.5 - 3.74						ER					Strongly Agree			Strongly Agree			Neutral			Strongly Agree			Agree			Strongly Agree
387	anonymous				Yes			20			Male			Saudi			Others			Third year in college of medicine			3.75 - 4.0						Surgery					Strongly Agree			Strongly Agree			Agree			Agree			Agree			Agree
388	anonymous				Yes			20			Female			Saudi			Alfaisal University			Second year in college of medicine			2.5 - 2.9						I do not know					Agree			Agree			Agree			Strongly Agree			Neutral			Agree
389	anonymous				Yes			21			Female			Non-Saudi			Alfaisal University			Second year in college of medicine			2.5 - 2.9						Surgery					Strongly Agree			Strongly Agree			Strongly Agree			Strongly Agree			Strongly Agree			Strongly Agree
390	anonymous				Yes			22			Female			Saudi			King Abdulaziz University in Jeddah			Third year in college of medicine			3.5 - 3.74						Neurology					Agree			Agree			Disagree			Strongly Agree			Strongly Agree			Disagree
391	anonymous				Yes			21			Female			Non-Saudi			Alfaisal University			Fourth year in college of medicine			3.0 - 3.4						Others					Strongly Agree			Agree			Agree			Agree			Agree			Agree
392	anonymous				No
393	anonymous				Yes			19			Male			Saudi			King Abdulaziz University in Jeddah			First year in college of medicine			3.5 - 3.74						Psychiatry					Agree			Agree			Disagree			Strongly Agree			Strongly Agree			Strongly Agree
394	anonymous				Yes			20			Male			Saudi			King Abdulaziz University in Jeddah			Second year in college of medicine			3.75 - 4.0						Surgery					Strongly Agree			Disagree			Strongly Agree			Strongly Agree			Neutral			Strongly Agree
395	anonymous				Yes			19			Male			Non-Saudi			Alfaisal University			Second year in college of medicine			3.5 - 3.74						Opthamology					Strongly Agree			Strongly Disagree			Strongly Disagree			Strongly Agree			Strongly Agree			Strongly Agree
396	anonymous				Yes			21			Male			Saudi			King Saud bin Abdulaziz university of health sciences in Jeddah			Third year in college of medicine			3.75 - 4.0						I do not know					Neutral			Disagree			Strongly Disagree			Agree			Agree			Neutral
397	anonymous				Yes			22			Male			Saudi			King Abdulaziz University in Jeddah			Fifth year in college of medicine			GPA out of 5			4.5 - 5.0			Pediatrics					Agree			Disagree			Strongly Agree			Strongly Agree			Agree			Disagree
398	anonymous				Yes			21			Female			Non-Saudi			Alfaisal University			Second year in college of medicine			2.5 - 2.9						I do not know					Strongly Agree			Strongly Disagree			Neutral			Strongly Agree			Strongly Agree			Strongly Agree
399	anonymous				Yes			21			Male			Saudi			King Abdulaziz University in Jeddah			Second year in college of medicine			GPA out of 5			4.5 - 5.0			Others					Strongly Agree			Strongly Agree			Neutral			Strongly Agree			Strongly Agree			Agree
400	anonymous				Yes			20			Male			Saudi			King Abdulaziz University in Jeddah			Second year in college of medicine			GPA out of 5			4.5 - 5.0			Radiology					Neutral			Strongly Agree			Strongly Agree			Neutral			Disagree			Disagree
401	anonymous				Yes			19			Male			Non-Saudi			Alfaisal University			Second year in college of medicine			2.5 - 2.9						I do not know					Agree			Strongly Agree			Strongly Disagree			Strongly Agree			Agree			Neutral
402	anonymous				Yes			21			Male			Saudi			King Abdulaziz University in Jeddah			First year in college of medicine			GPA out of 5			4.5 - 5.0			Surgery					Strongly Agree			Neutral			Agree			Strongly Agree			Agree			Agree
403	anonymous				Yes			20			Female			Saudi			Others			Third year in college of medicine			GPA out of 5			3.5 - 3.9			Neurosurgery					Disagree			Neutral			Neutral			Strongly Agree			Agree			Neutral
404	anonymous				Yes			22			Female			Saudi			Alfaisal University			Third year in college of medicine			2.0 - 2.4						I do not know					Neutral			Neutral			Agree			Strongly Agree			Agree			Neutral
405	anonymous				Yes			21			Female			Saudi			Alfaisal University			Fourth year in college of medicine			3.75 - 4.0						Pediatrics					Strongly Agree			Disagree			Strongly Agree			Strongly Agree			Strongly Agree			Strongly Agree
406	anonymous				Yes			19			Male			Saudi			Alfaisal University			Second year in college of medicine			3.0 - 3.4						Surgery					Agree			Agree			Agree			Agree			Agree			Agree
407	anonymous				No
408	anonymous				Yes			21			Female			Non-Saudi			Alfaisal University			Third year in college of medicine			3.75 - 4.0						Internal Medicine					Neutral			Disagree			Strongly Agree			Strongly Agree			Disagree			Agree
409	anonymous				Yes			20			Female			Non-Saudi			Alfaisal University			Third year in college of medicine			3.0 - 3.4						Pediatrics					Agree			Agree			Strongly Agree			Strongly Agree			Agree			Strongly Agree
410	anonymous				Yes			19			Male			Non-Saudi			Alfaisal University			Second year in college of medicine			3.0 - 3.4						Surgery					Strongly Agree			Disagree			Strongly Disagree			Strongly Agree			Agree			Neutral
411	anonymous				Yes			20			Female			Saudi			Alfaisal University			First year in college of medicine			3.0 - 3.4						Surgery					Strongly Agree			Strongly Disagree			Neutral			Strongly Agree			Strongly Agree			Neutral
412	anonymous				Yes			19			Male			Non-Saudi			Alfaisal University			Second year in college of medicine			3.5 - 3.74						I do not know					Neutral			Disagree			Strongly Agree			Strongly Agree			Neutral			Strongly Agree
413	anonymous				Yes			22			Female			Non-Saudi			King Abdulaziz University in Jeddah			Fifth year in college of medicine			GPA out of 5			4.5 - 5.0			Opthamology					Strongly Agree			Disagree			Neutral			Strongly Agree			Agree			Agree
414	anonymous				Yes			23			Female			Non-Saudi			Others			Third year in college of medicine			3.75 - 4.0						I do not know					Agree			Neutral			Strongly Disagree			Strongly Agree			Strongly Agree			Agree
415	anonymous				Yes			20			Male			Saudi			Others			Third year in college of medicine			3.0 - 3.4						I do not know					Neutral			Agree			Neutral			Agree			Agree			Neutral
416	anonymous				No
417	anonymous				Yes			25			Male			Saudi			King Abdulaziz University in Jeddah			Fifth year in college of medicine			GPA out of 5			4.5 - 5.0			Dermatology					Disagree			Disagree			Agree			Agree			Disagree			Disagree
418	anonymous				Yes			20			Male			Non-Saudi			Alfaisal University			First year in college of medicine			3.0 - 3.4						Neurology					Strongly Agree			Agree			Agree			Strongly Agree			Neutral			Neutral
419	anonymous				Yes			22			Female			Saudi			King Abdulaziz University in Jeddah			Fifth year in college of medicine			GPA out of 5			4.5 - 5.0			Pediatrics					Agree			Disagree			Disagree			Strongly Agree			Agree			Agree
420	anonymous				No
421	anonymous				No
422	anonymous				Yes			18			Male			Non-Saudi			Alfaisal University			First year in college of medicine			3.0 - 3.4						I do not know					Neutral			Strongly Agree			Agree			Strongly Agree			Neutral			Neutral
423	anonymous				No
424	anonymous				No
425	anonymous				Yes			22			Female			Saudi			King Abdulaziz University in Jeddah			Fifth year in college of medicine			GPA out of 5			4.5 - 5.0			Pediatrics					Strongly Agree			Strongly Disagree			Agree			Strongly Agree			Strongly Agree			Neutral
426	anonymous				No
427	anonymous				No
428	anonymous				No
429	anonymous				Yes			18			Female			Non-Saudi			Alfaisal University			First year in college of medicine			3.5 - 3.74						Pediatrics					Disagree			Agree			Agree			Agree			Strongly Agree			Agree
430	anonymous				Yes			18			Female			Non-Saudi			Alfaisal University			First year in college of medicine			3.75 - 4.0						I do not know					Agree			Agree			Agree			Agree			Agree			Agree
431	anonymous				Yes			19			Male			Non-Saudi			Alfaisal University			First year in college of medicine			3.5 - 3.74						Opthamology					Neutral			Agree			Agree			Agree			Neutral			Disagree
432	anonymous				No
433	anonymous				Yes			18			Female			Non-Saudi			Alfaisal University			First year in college of medicine			3.0 - 3.4						I do not know					Strongly Agree			Strongly Agree			Strongly Agree			Strongly Agree			Agree			Neutral
434	anonymous				Yes			18			Male			Saudi			Alfaisal University			First year in college of medicine			3.75 - 4.0						Neurosurgery					Strongly Agree			Neutral			Disagree			Strongly Agree			Strongly Agree			Neutral
435	anonymous				Yes			19			Female			Non-Saudi			Alfaisal University			First year in college of medicine			3.0 - 3.4						Internal Medicine					Agree			Neutral			Neutral			Strongly Agree			Agree			Neutral
436	anonymous				Yes			18			Female			Non-Saudi			Alfaisal University			First year in college of medicine			2.5 - 2.9						Neurosurgery					Strongly Agree			Strongly Agree			Neutral			Strongly Agree			Strongly Agree			Disagree
437	anonymous				No
438	anonymous				Yes			23			Female			Saudi			Alfaisal University			Third year in college of medicine			3.5 - 3.74						I do not know					Strongly Agree			Strongly Agree			Disagree			Strongly Agree			Strongly Agree			Strongly Agree
439	anonymous				Yes			18			Male			Non-Saudi			Alfaisal University			First year in college of medicine			3.75 - 4.0						I do not know					Neutral			Agree			Agree			Strongly Agree			Strongly Agree			Strongly Agree
440	anonymous				Yes			27			Male			Saudi			Alfaisal University			Third year in college of medicine			2.5 - 2.9						I do not know					Agree			Agree			Strongly Agree			Strongly Agree			Strongly Agree			Neutral
441	anonymous				Yes			18			Female			Non-Saudi			Alfaisal University			First year in college of medicine			3.5 - 3.74						Neurology					Strongly Agree			Neutral			Agree			Strongly Agree			Strongly Agree			Agree
442	anonymous				Yes			19			Male			Non-Saudi			Alfaisal University			First year in college of medicine			3.0 - 3.4						Neurology					Agree			Agree			Disagree			Strongly Agree			Agree			Neutral
443	anonymous				Yes			19			Male			Non-Saudi			Alfaisal University			First year in college of medicine			2.5 - 2.9						I do not know					Neutral			Agree			Agree			Agree			Agree			Neutral
444	anonymous				Yes			18			Female			Saudi			Alfaisal University			First year in college of medicine			3.0 - 3.4						Surgery					Strongly Agree			Strongly Agree			Strongly Agree			Strongly Agree			Strongly Agree			Strongly Agree
445	anonymous				Yes			18			Female			Non-Saudi			Alfaisal University			First year in college of medicine			2.0 - 2.4						Others					Strongly Agree			Agree			Strongly Disagree			Agree			Agree			Neutral
446	anonymous				Yes			23			Female			Non-Saudi			Alfaisal University			Fifth year in college of medicine			3.0 - 3.4						Neurology					Strongly Agree			Strongly Disagree			Strongly Disagree			Agree			Strongly Agree			Neutral
447	anonymous				Yes			21			Male			Non-Saudi			Alfaisal University			Third year in college of medicine			3.5 - 3.74						Neurosurgery					Agree			Disagree			Agree			Strongly Agree			Neutral			Agree
448	anonymous				Yes			18			Female			Saudi			Alfaisal University			First year in college of medicine			3.75 - 4.0						I do not know					Strongly Agree			Agree			Disagree			Strongly Agree			Disagree			Agree
449	anonymous				Yes			20			Female			Saudi			Alfaisal University			First year in college of medicine			2.5 - 2.9						Surgery					Strongly Agree			Agree			Strongly Agree			Strongly Agree			Agree			Strongly Agree
450	anonymous				Yes			17			Female			Non-Saudi			Alfaisal University			First year in college of medicine			2.5 - 2.9						I do not know					Neutral			Neutral			Disagree			Strongly Agree			Agree			Strongly Agree
451	anonymous				No
452	anonymous				Yes			18			Male			Non-Saudi			Alfaisal University			First year in college of medicine			3.0 - 3.4						Surgery					Strongly Agree			Agree			Agree			Strongly Agree			Strongly Agree			Strongly Agree
453	anonymous				Yes			18			Female			Non-Saudi			Alfaisal University			First year in college of medicine			3.75 - 4.0						Others					Agree			Neutral			Agree			Agree			Agree			Agree
454	anonymous				Yes			20			Female			Saudi			Alfaisal University			First year in college of medicine			3.0 - 3.4						Dermatology					Agree			Agree			Strongly Agree			Strongly Agree			Strongly Agree			Disagree
455	anonymous				No
456	anonymous				Yes			20			Male			Saudi			Alfaisal University			Second year in college of medicine			2.5 - 2.9						Surgery					Agree			Strongly Disagree			Strongly Disagree			Strongly Agree			Agree			Agree
457	anonymous				Yes			19			Female			Saudi			Alfaisal University			First year in college of medicine			2.5 - 2.9						Surgery					Agree			Agree			Neutral			Agree			Strongly Agree			Agree
458	anonymous				Yes			18			Female			Saudi			Alfaisal University			First year in college of medicine			3.5 - 3.74						I do not know					Strongly Agree			Disagree			Disagree			Strongly Agree			Agree			Neutral
459	anonymous				Yes			18			Female			Saudi			Alfaisal University			First year in college of medicine			3.0 - 3.4						Surgery					Neutral			Agree			Agree			Agree			Neutral			Disagree
460	anonymous				Yes			19			Female			Saudi			King Abdulaziz University in Jeddah			First year in college of medicine			GPA out of 5			4.5 - 5.0			I do not know					Strongly Agree			Agree			Agree			Strongly Agree			Agree			Strongly Agree
461	anonymous				Yes			19			Female			Saudi			King Abdulaziz University in Jeddah			Second year in college of medicine			GPA out of 5			4.5 - 5.0			Ob/ Gyn					Strongly Agree			Agree			Strongly Agree			Strongly Agree			Strongly Agree			Neutral
462	anonymous				Yes			19			Male			Saudi			King Abdulaziz University in Jeddah			Second year in college of medicine			GPA out of 5			4.0 - 4.4			Family Medicine					Neutral			Agree			Agree			Agree			Strongly Agree			Neutral
463	anonymous				Yes			19			Male			Saudi			King Abdulaziz University in Jeddah			First year in college of medicine			GPA out of 5			4.5 - 5.0			Internal Medicine					Strongly Agree			Agree			Neutral			Agree			Agree			Agree
464	anonymous				Yes			20			Male			Saudi			King Abdulaziz University in Jeddah			First year in college of medicine			3.75 - 4.0						Surgery					Strongly Agree			Neutral			Strongly Agree			Agree			Agree			Neutral
465	anonymous				Yes			20			Male			Saudi			King Abdulaziz University in Jeddah			First year in college of medicine			GPA out of 5			4.5 - 5.0			I do not know					Neutral			Agree			Agree			Strongly Agree			Strongly Agree			Agree
466	anonymous				Yes			18			Male			Non-Saudi			King Abdulaziz University in Jeddah			First year in college of medicine			GPA out of 5			4.0 - 4.4			Neurosurgery					Strongly Agree			Strongly Agree			Strongly Agree			Strongly Agree			Strongly Agree			Neutral
467	anonymous				Yes			22			Male			Saudi			King Abdulaziz University in Jeddah			Fourth year in college of medicine			3.5 - 3.74						Internal Medicine					Agree			Strongly Agree			Strongly Agree			Strongly Agree			Strongly Agree			Strongly Agree
468	anonymous				Yes			21			Male			Saudi			King Abdulaziz University in Jeddah			First year in college of medicine			GPA out of 5			4.5 - 5.0			Surgery					Disagree			Strongly Agree			Strongly Disagree			Agree			Agree			Disagree
469	anonymous				Yes			20			Female			Saudi			King Abdulaziz University in Jeddah			Second year in college of medicine			3.75 - 4.0						I do not know					Neutral			Neutral			Agree			Agree			Strongly Agree			Agree
470	anonymous				Yes			18			Male			Saudi			King Abdulaziz University in Jeddah			Second year in college of medicine			GPA out of 5			4.0 - 4.4			Neurosurgery					Agree			Neutral			Strongly Agree			Strongly Agree			Strongly Agree			Strongly Agree
471	anonymous				No
472	anonymous				Yes			19			Female			Saudi			King Abdulaziz University in Jeddah			First year in college of medicine			GPA out of 5			4.5 - 5.0			Internal Medicine					Agree			Strongly Disagree			Strongly Agree			Strongly Agree			Neutral			Agree
473	anonymous				Yes			19			Female			Non-Saudi			King Abdulaziz University in Jeddah			Second year in college of medicine			GPA out of 5			4.0 - 4.4			Surgery					Strongly Agree			Neutral			Neutral			Strongly Agree			Strongly Agree			Neutral
474	anonymous				No
475	anonymous				Yes			22			Female			Saudi			King Abdulaziz University in Jeddah			Second year in college of medicine			3.5 - 3.74						Surgery					Strongly Agree			Neutral			Agree			Strongly Agree			Agree			Agree
476	anonymous				Yes			20			Female			Saudi			King Abdulaziz University in Jeddah			Second year in college of medicine			3.75 - 4.0						Surgery					Disagree			Neutral			Disagree			Neutral			Disagree			Neutral
477	anonymous				Yes			23			Female			Saudi			Others			Fifth year in college of medicine			GPA out of 5			3.5 - 3.9			Pediatrics					Agree			Neutral			Disagree			Disagree			Neutral			Neutral
478	anonymous				Yes			19			Male			Non-Saudi			Others			Second year in college of medicine			GPA out of 5			4.5 - 5.0			Surgery					Strongly Agree			Neutral			Agree			Strongly Agree			Agree			Disagree
479	anonymous				No
480	anonymous				Yes			27			Female			Non-Saudi			Others			Second year in college of medicine			3.0 - 3.4						Internal Medicine					Agree			Disagree			Strongly Disagree			Strongly Disagree			Disagree			Disagree
481	anonymous				No
482	anonymous				Yes			24			Female			Saudi			Others			Fifth year in college of medicine			3.0 - 3.4						ER					Neutral			Neutral			Neutral			Strongly Agree			Neutral			Strongly Agree
483	anonymous				Yes			24			Male			Saudi			Others			Fifth year in college of medicine			3.5 - 3.74						Pediatrics					Strongly Agree			Neutral			Agree			Strongly Agree			Strongly Agree			Strongly Agree
484	anonymous				Yes			23			Female			Non-Saudi			Others			Fifth year in college of medicine			GPA out of 5			4.5 - 5.0			I do not know					Strongly Agree			Neutral			Agree			Strongly Agree			Strongly Agree			Agree
485	anonymous				Yes			21			Male			Saudi			King Saud bin Abdulaziz university of health sciences in Jeddah			Fourth year in college of medicine			GPA out of 5			4.5 - 5.0			Surgery					Strongly Agree			Strongly Disagree			Strongly Agree			Strongly Agree			Strongly Agree			Strongly Agree
486	anonymous				Yes			22			Male			Saudi			King Saud bin Abdulaziz university of health sciences in Jeddah			Third year in college of medicine			GPA out of 5			4.5 - 5.0			Others					Strongly Agree			Strongly Disagree			Strongly Agree			Strongly Agree			Strongly Agree			Neutral
487	anonymous				Yes			22			Male			Saudi			King Saud bin Abdulaziz university of health sciences in Jeddah			Fourth year in college of medicine			GPA out of 5			4.0 - 4.4			ER					Agree			Agree			Agree			Agree			Agree			Agree
488	anonymous				Yes			20			Male			Saudi			King Saud bin Abdulaziz university of health sciences in Jeddah			Second year in college of medicine			3.75 - 4.0						Others					Agree			Disagree			Neutral			Agree			Agree			Neutral
489	anonymous				Yes			22			Male			Saudi			King Saud bin Abdulaziz university of health sciences in Jeddah			Fourth year in college of medicine			GPA out of 5			4.5 - 5.0			Internal Medicine					Neutral			Strongly Agree			Neutral			Neutral			Neutral			Agree
490	anonymous				Yes			22			Female			Non-Saudi			Others			Fifth year in college of medicine			GPA out of 5			4.0 - 4.4			Opthamology					Strongly Agree			Strongly Agree			Neutral			Strongly Agree			Agree			Agree
491	anonymous				Yes			22			Female			Saudi			King Abdulaziz University in Jeddah			Second year in college of medicine			GPA out of 5			4.5 - 5.0			Surgery					Strongly Agree			Strongly Disagree			Strongly Agree			Neutral			Strongly Agree			Disagree
492	anonymous				Yes			21			Male			Saudi			King Saud bin Abdulaziz university of health sciences in Jeddah			Third year in college of medicine			GPA out of 5			4.5 - 5.0			Anestheasia					Neutral			Agree			Neutral			Neutral			Agree			Agree
493	anonymous				Yes			22			Male			Saudi			King Saud bin Abdulaziz university of health sciences in Jeddah			Fourth year in college of medicine			GPA out of 5			4.5 - 5.0			I do not know					Neutral			Agree			Neutral			Strongly Agree			Neutral			Neutral
494	anonymous				Yes			22			Male			Saudi			King Saud bin Abdulaziz university of health sciences in Jeddah			Third year in college of medicine			GPA out of 5			4.5 - 5.0			ER					Strongly Disagree			Neutral			Strongly Disagree			Agree			Agree			Strongly Disagree
495	anonymous				Yes			21			Male			Saudi			King Saud bin Abdulaziz university of health sciences in Jeddah			Fourth year in college of medicine			GPA out of 5			4.5 - 5.0			Neurology					Strongly Agree			Strongly Disagree			Agree			Strongly Agree			Strongly Agree			Neutral
496	anonymous				Yes			21			Male			Saudi			King Saud bin Abdulaziz university of health sciences in Jeddah			Fourth year in college of medicine			GPA out of 5			4.5 - 5.0			Opthamology					Strongly Agree			Neutral			Neutral			Strongly Agree			Strongly Disagree			Strongly Disagree
497	anonymous				Yes			22			Male			Saudi			King Saud bin Abdulaziz university of health sciences in Jeddah			Fourth year in college of medicine			GPA out of 5			4.5 - 5.0			Neurology					Strongly Agree			Neutral			Strongly Agree			Strongly Agree			Strongly Agree			Strongly Agree
498	anonymous				Yes			22			Male			Saudi			King Saud bin Abdulaziz university of health sciences in Jeddah			Fourth year in college of medicine			GPA out of 5			4.5 - 5.0			Internal Medicine					Agree			Neutral			Neutral			Strongly Agree			Strongly Agree			Neutral
499	anonymous				Yes			20			Male			Saudi			King Abdulaziz University in Jeddah			Second year in college of medicine			GPA out of 5			4.5 - 5.0			E.N.T.					Strongly Agree			Strongly Disagree			Agree			Agree			Agree			Neutral
500	anonymous				Yes			21			Male			Saudi			King Saud bin Abdulaziz university of health sciences in Jeddah			First year in college of medicine			GPA out of 5			4.5 - 5.0			Dermatology					Strongly Agree			Neutral			Agree			Neutral			Strongly Agree			Agree
501	anonymous				Yes			20			Male			Saudi			King Saud bin Abdulaziz university of health sciences in Jeddah			Third year in college of medicine			GPA out of 5			4.5 - 5.0			I do not know					Agree			Strongly Agree			Neutral			Agree			Strongly Agree			Strongly Agree
502	anonymous				Yes			20			Male			Saudi			King Saud bin Abdulaziz university of health sciences in Jeddah			Second year in college of medicine			GPA out of 5			4.0 - 4.4			I do not know					Strongly Agree			Strongly Agree			Neutral			Agree			Agree			Agree
503	anonymous				Yes			20			Male			Saudi			King Saud bin Abdulaziz university of health sciences in Jeddah			Third year in college of medicine			GPA out of 5			4.5 - 5.0			Psychiatry					Agree			Neutral			Neutral			Agree			Agree			Neutral
504	anonymous				Yes			20			Male			Saudi			King Saud bin Abdulaziz university of health sciences in Jeddah			Third year in college of medicine			GPA out of 5			4.0 - 4.4			Surgery					Strongly Agree			Strongly Agree			Strongly Agree			Strongly Agree			Strongly Agree			Strongly Agree
505	anonymous				Yes			22			Female			Saudi			Alfaisal University			Fourth year in college of medicine			3.5 - 3.74						Surgery					Neutral			Disagree			Agree			Strongly Agree			Neutral			Neutral
[truncated: 79 more columns]
